# Supplementary material for: A nanoparticle-based sonodynamic therapy reduces Helicobacter pylori infection in mouse without disrupting gut microbiota
Source: Nat Commun. 2024 Jan 29;15:844. doi: 10.1038/s41467-024-45156-8 (PMC10825188; doi:10.1038/s41467-024-45156-8)
Supplement: Supplementary file 4 — Supplementary Data 1 [file 41467_2024_45156_MOESM4_ESM.xlsx]

## Sheet: Sheet1
Host	Age (years)	Ethnicity	Regimen used for H. pylori eradication	Sample type	Detection methods of H. pylori	Detection methods of gut microbiota	Short-term changes ( ≤ 3 months)							Long-term changes ( 6-12 months)							Long-term changes ( ≥ 12 months)										References
							Control	Up-regulated strains		Down-regulated strains		Diversity changes		Control	Up-regulated strains		Down-regulated strains		Diversity changes		Control	Up-regulated strains			Down-regulated strains			Diversity changes
8 H. pylori-positive children	7 children: 14	Akita, Japan	Vonoprazan fumarate, amoxicillin, clarithromycin for 7 days	Feces	Urinary anti‐H. pylori antibody test; ¹³C urea breath test (¹³C‐UBT)	16S rRNA gene sequencing	Compared with pre-treatment	6 students:	No differences in bacterial species abundance in the second month	6 students:	No differences in bacterial species abundance in the second month	6 students:	No significant differences in α- diversity and β-diversity	Compared with pre-treatment	6 students:	Not mentioned	6 students:	Not mentioned	6 students:	Not mentioned	Compared with pre-treatment	6 students:	Not mentioned		6 students:	Not mentioned		6 students:	Not mentioned		Helicobacter 2018 23 e12541
	1 child: 15							2 students:	Firmicutes (p value is not mentioned) Bacteroidetes (p value is not mentioned) Bacteroidia (p value is not mentioned) Burkholderiales (p value is not mentioned) Clostridiales (p value is not mentioned)	2 students:	Actinobacteria (p value is not mentioned) Erysipelotrichia (p value is not mentioned) Coriobacterium (p value is not mentioned) Sphingomonadales (p value is not mentioned)	2 students:	No significant differences in α- diversity and β-diversity		2 students:	Not mentioned	2 students:	Not mentioned	2 students:	Not mentioned		2 students:	Not mentioned		2 students:	Not mentioned		2 students:	Not mentioned
70 H. pylori-positive and 35 H. pylori-negative patients	14-day bismuth-containing quadruple therapy: 43.20 ± 12.45	Zhejiang, China	14-day bismuth-containing quadruple therapy (n=35)	Feces	Esophagogastroduodenoscopy, histological examination and ¹³C urea breath test	16S rRNA gene sequencing	Compared with pre-treatment	Not mentioned		Alistipes (p＜0.01) Coprococcus (p＜0.05) Subdoligranulum (p＜0.01) Klebsiella (p＜0.05)		↓ α-diversity, α-diversity not completely recovered at week 8		Compared with pre-treatment	Not mentioned		Not mentioned		Not mentioned		Compared with pre-treatment	Not mentioned			Not mentioned			Not mentioned			EBioMedicine 2018 35 87-96
	Quadruple therapy supplemented with Clostridium butyricum for 14 days: 43.89 ± 12.50		Quadruple therapy supplemented with Clostridium butyricum for 14 days (n=35)
40 H. pylori-positive and 20 H. pylori-negative patients	46.95 ± 12.78	Spain	Antibiotic eradication therapy (omeprazole, clarithromycin, and amoxicillin)	Feces	Antigen immunochromatography assay	16S rRNA gene sequencing	Compared with pre-treatment	Turicibacteraceae Oscillospira		Bifidobacteriaceae (p = 0.0003) B. Longum (p = 0.014) B. Adolescentis (p = 0.002) Streptococcaceae (p = 0.017) Enterobacteriaceae (p > 0.05)		↓ α-diversity		Compared with pre-treatment	Not mentioned		Not mentioned		Not mentioned		Compared with pre-treatment	Not mentioned			Not mentioned			Not mentioned			PLoS ONE 2019 14 e0213548
40 H. pylori-positive and 20 H. pylori-negative patients	47.0 ± 2.0	Spain	Antibiotic eradication therapy (omeprazole, clarithromycin and omeprazole)	Feces	Detection of H. pylori antigen in feces by immunochromatography	16S rRNA gene sequencing	Compared with pre-treatment	Not mentioned		Actinobacteria (p <0.001) Tenericutes (p = 0.043)		↓ α-diversity; No significant differences in β-diversity		Compared with pre-treatment	Not mentioned		Not mentioned		Not mentioned		Compared with pre-treatment	Not mentioned			Not mentioned			Not mentioned			J Clin Med 2019 8 451
23 H. pylori-positive (non-probiotics: 11; probiotics: 12)	49.3 ± 3.56	Seoul, Korea	Antibiotic eradication therapy (clarithromycin, amoxicillin, lansoprazole)	Feces	Urea breath test (UBT)	16S rRNA gene sequencing	Compared with pre-treatment	subject 13	Proteobacteria was increased (0.5–45.0%)	subject 13:	Firmicutes was greatly reduced (91.5% reduced to 54.9%)	Not mentioned		Compared with pre-treatment	Not mentioned		Not mentioned		Not mentioned		Compared with pre-treatment	Not mentioned			Not mentioned			Not mentioned			Helicobacter 2015 21 165-174
								subject 18	Firmicutes (27.9–60.1%) and Proteobacteria (1.0–18.3%) were increased	subject 18	Bacteroidetes was reduced (67.5–20.9%)
49 H. pylori-positive and 58 H. pylori-negative patients	56.6 ± 9.2	Linqu, China	10 day quadruple anti-H. pylori treatment including omeprazole, tetracycline, metronidazole and bismuth citrate	Feces	¹³C urea breath test (UBT)	16S rRNA gene sequencing	Compared with pre-treatment	Firmicutes (p value is not mentioned) Clostridia (p value is not mentioned) Clostridiales (p value is not mentioned) Bifidobacterium (p value is not mentioned)		Bacteroidales(p value is not mentioned)		↑ α-diversity		Compared with pre-treatment	Not mentioned		Not mentioned		Not mentioned		Compared with pre-treatment	Not mentioned			Not mentioned			Not mentioned			Gut 2020 69 1598-1607
20 H. pylori-positive patients	63.8 (from 42 to 80)	Japan	Triple therapy (lansoprazole, amoxicillin and clarithromycin) for 7 days	Feces	¹³C urea breath test (UBT)	16S rRNA gene sequencing	Compared with pre-treatment	Faecalibacterium prausnitzii (p = 0.02)		Genus Bifidobacterium (p <0.01) Akkermansia muciniphila (p = 0.66)		No significant difference in α-diversity		Compared with pre-treatment	Not mentioned		Not mentioned		Not mentioned		Compared with pre-treatment	Not mentioned			Not mentioned			Not mentioned			Helicobacter 2016 21 165-174
10 H. pylori-positive and 7 H. pylori-negative patients	24.1 (from 21 to 30)	Nanchang, China	Bismuth quadruple therapy for 14 days	Feces	¹³C urea breath test (UBT)	16S rRNA gene sequencing using Illumina MiSeq	Compared with pre-treatment	Not mentioned		Not mentioned		No significant differences in α-diversity		Compared with pre-treatment	Firmicutes (p=0.004718) Actinobacteria (p=0.01712)		Bacteroidetes (p=0.00268) Proteobacteria (p=0.02728)		No significant difference in α-diversity and β-diversity		Compared with pre-treatment	Not mentioned			Not mentioned			Not mentioned			Helicobacter 2019 24 e12590
11 H. pylori-positive adult patients	48.8 ± 12.5	Taiwan, China	Bismuth quadruple therapy for 14 days	Feces	Pretreatment: At least two positive results of rapid urease test, histology, and culture Post-treatment: ¹³C-urea breath test	16S rRNA gene sequencing using Illumina MiSeq	Compared with pre-treatment	Relative abundance of all phyla (Firmicutes, Bacteroidetes, Actinobacteria, Proteobacteria and so on) restored at week 8				↓ α-diversity		Compared with pre-treatment	Escherichia (p value is not mentioned) Klebsiella (p value is not mentioned) Morganella (p value is not mentioned) Proteus (p value is not mentioned) Serratia (p value is not mentioned)		Bifidobacterium (p value is not mentioned)		No significant differences in α-diversity and β-diversity		Compared with pre-treatment	Not mentioned			Not mentioned			Not mentioned			Helicobacter 2018 23 e12498
12 H. pylori-positive adult patients	53.5 ± 14.5	Taiwan, China	Reverse hybrid therapy for 14 days	Feces	At least two positive test results among rapid urease test, histology and culture	16S rRNA gene sequencing using Illumina MiSeq	Compared with pre-treatment	Ruminococcus (p=0.01) Other (Family: Clostridiaceae) (p=0.046)		Staphylococcus (p=0.047) Other (Family: Other) (p=0.041)		α-diversity and β-diversity restored at week 8		Compared with pre-treatment	Paenibacillus (p=0.044) Geobacillus (p=0.024)		Pseudomonas (p=0.013) Psychrobacter (p=0.007) Enhydrobacter (p=0.017) Solibacillus (p=0.026) Lysinibacillus (p=0.016)		No significant differences in α-diversity and β-diversity		Compared with pre-treatment	Not mentioned			Not mentioned			Not mentioned			Journal of Gastroenterology and Hepatology 2019 34 1968-1976
22 H. pylori-positive children and 23 controls	14 gastritis patients: 10.6 ± 2.3	Shanghai, China	Bismuth quadruple therapy for 14 days	Feces	H. pylori-positive children: Gastroscopy, positive culture or positive on both the rapid urease test (RUT) and histology	16S rRNA gene sequencing using Illumina MiSeq	Compared with pre-treatment	Gastritis:	Erysipelatoclostridium (p=0.006) Bilophila (p=0.009) Paraprevotella (p=0.008)	Gastritis:	Phascolarctobacterium (p=0.006) Ruminococcaceae_UCG-002 (p=0.03) Eubacterium eligens_group (p=0.04) Butyricicoccus (p=0.03) Ruminococcaceae NK4A214_group (p=0.03) Odoribacter (p=0.008)	Gastritis:	At week 6, ↓ α-diversity; No significant differences in β-diversity at week 6	Compared with pre-treatment	Gastritis:	Not mentioned	Gastritis:	Not mentioned	Gastritis:	Not mentioned	Compared with pre-treatment	Gastritis:	Blautia (p=0.049)		Gastritis:	Megamonas (p=0.04) Romboutsia (p=0.046) Sellimonas (p=0.03) Paraprevotella (p=0.02)		Gastritis:	No significant differences in α-diversity and β-diversity		Helicobacter 2020 25 e12721
	8 duodenal ulcer patients: 9.6 ± 2.2				Control: ¹³C-urea breath test (UBT)			Duodenal ulcer:	Veillonella (p=0.004) Streptococcus (p=0.02) Klebsiella (p=0.005) Enterobacter (p=0.005) Lachnospira (p=0.046) Granulicatella (p=0.01)	Duodenal ulcer:	Phascolarctobacterium (p＜0.001) Ruminococcaceae_UCG-005 (p=0.005) Bilophila (p=0.001) Paraprevotella (p=0.03) Ruminococcaceae_UCG-004 (p=0.03)	Duodenal ulcer:	At week 6, ↓ α-diversity; No significant differences in β-diversity at week 6		Duodenal ulcer:	Not mentioned	Duodenal ulcer:	Not mentioned	Duodenal ulcer:	Not mentioned		Duodenal ulcer:	100% of significant changes were restored at week 52		Duodenal ulcer:	100% of significant changes were restored at week 52		Duodenal ulcer:	No significant differences in α-diversity and β-diversity
	23 controls: 8.7 ± 2.0
1195 H. pylori-positive adult patients	Triple therapy for 14 days (T14): 53.4	Taiwan, China	T14: Triple therapy for 14 days (amoxicillin, clarithromycin and lansoprazole) (n=404)	Feces	A single positive ¹³C-urea breath test (¹³C-UBT) or at least two positive tests among histology, culture, rapid urease test and serology	16S rRNA gene sequencing	Compared with pre-treatment	T14:	Phascolarctobacterium (p＜0.05) Blautia (p＜0.01) Bacteroides (p＜0.05)	T14:	Fusobacteria (p=0.018) Lactobacillus (p＜0.05) Desulfovibrio (p＜0.001) Haemophilus (p＜0.001) Streptococcus (p＜0.05)	T14:	No significant differences in α- diversity at week 8	Compared with pre-treatment	T14:	Not mentioned	T14:	Not mentioned	T14:	Not mentioned	Compared with pre-treatment	T14:	Blautia (p＜0.001) Rothia (p＜0.001) Eggerthella (p＜0.05)		T14:	Lactobacillus (p＜0.001) Desulfovibrio (p＜0.01) Haemophilus (p＜0.001) Streptococcus (p＜0.001)		T14:	No significant differences in α- diversity at 1 year		Lancet Infect Dis 2019 19 1109
	Concomitant therapy for 10 days (C10): 52.8		C10: Concomitant therapy for 10 days (amoxicillin, clarithromycin, metronidazole and lansoprazole) (n=399)					C10：	Coprobacillus (p＜0.001) Enterococcus (p＜0.01)	C10：	Desulfovibrio (p＜0.005) Coprococcus (p＜0.005)	C10：	↓ α-diversity, α-diversity not completely recovered at week 8		C10：	Not mentioned	C10：	Not mentioned	C10：	Not mentioned		C10:	Coprobacillus (p＜0.001) Blautia (p＜0.001) Eggerthella (p＜0.01)		C10：	Desulfovibrio (p＜0.05) Streptococcus (p＜0.05)		C10：	↓ α-diversity, α-diversity not completely recovered at 1 year
	Bismuth quadruple therapy for 10 days (BQ10): 53.1		BQ10: Bismuth quadruple therapy for 10 days (bismuth tripotassium dicitrate, tetracycline, metronidazole and lansoprazole) (n=392)					BQ10:	Escherichia (p＜0.01) Blautia (p＜0.005) Eggerthella (p＜0.01)	BQ10:	Akkermansia (p＜0.005) Haemophilus (p＜0.005) Enterococcus (p＜0.005)	BQ10:	↓ α-diversity, α-diversity not completely recovered at week 8		BQ10:	Not mentioned	BQ10:	Not mentioned	BQ10:	Not mentioned		BQ10:	Blautia (p＜0.001) Eggerthella (p＜0.001)		BQ10:	Oribacterium (p＜0.001) Haemophilus (p＜0.01) Streptococcus (p＜0.001)		BQ10:	↓ α-diversity, α-diversity not completely recovered at 1 year
560 H. pylori-positive patients	Levofloxacin-based quadruple therapy for 14 days (EAML14): 55.9	Taiwan, China	Levofloxacin-based quadruple therapy for 14 days (EAML14) (n=280)	Feces	A single positive ¹³C urea breath test (¹³C-UBT) or any two positive tests among rapid urease test, histology and culture	Shotgun metagenomic sequencing and 16S rRNA gene sequencing	Compared with pre-treatment	EAML14:	Not mentioned	EAML14:	Not mentioned	EAML14:	↓ α-diversity; ↓ β-diversity	Compared with pre-treatment	EAML14:	Not mentioned	EAML14:	Not mentioned	EAML14:	Not mentioned	Compared with pre-treatment	EAML14:	3 of 316 in the EML14 group showed significant changes in relative abundance of bacteria at 1 year		EAML14:	3 of 316 in the EML14 group showed significant changes in relative abundance of bacteria at 1 year		EAML14:	Diversity largely restored to pretreatment state at 1 year		Lancet Gastroenterol Hepatol 2023 8 228
	Bismuth-based quadruple therapy for 10 days (BQ10): 54.9		Bismuth-based quadruple therapy for 10 days (BQ10) (n=280)					BQ10:	Not mentioned	BQ10:	Not mentioned	BQ10:	↓ α-diversity; ↓ β-diversity		BQ10:	Not mentioned	BQ10:	Not mentioned	BQ10:	Not mentioned		BQ10:	25 of 299 in the BQ10 group showed significant changes in relative abundance of bacteria at 1 year		BQ10:	25 of 299 in the BQ10 group showed significant changes in relative abundance of bacteria at 1 year		BQ10:	Diversity largely restored to pretreatment state at 1 year
6 H. pylori-positive patients	Not mentioned	Sweden	Triple therapy (metronidazole, clarithromycin and clarithromycin) for 7 days	Feces	Not mentioned	16S rRNA gene sequencing	Compared with pre-treatment	D Feces	unclassified Lachnospiraceae	D Feces	Collinsella	D Feces	↓ α-diversity	Compared with pre-treatment	Not mentioned		Not mentioned		Not mentioned		Compared with pre-treatment	D Feces	12 months	Bifidobacterium Bacteroidetes	D Feces	12 months	Lachnospiraceae	D Feces	12 months	↑ α-diversity	PLoS One 2010 5 e9836
																							48 months	Bacteroidetes		48 months	Collinsella Lachnospiraceae		48 months	↑ α-diversity
								E Feces	Firmicutes Enterococcus sp.	E Feces	Actinobacteria	E Feces	↓ α-diversity		Not mentioned		Not mentioned		Not mentioned			E Feces	12 months	Bacteroidetes	E Feces	12 months	Not mentioned	E Feces	12 months	↑ α-diversity
																							48 months	Bacteroidetes		48 months	Not mentioned		48 months	↓ α-diversity
								F Feces	Fusobacteria Proteobacteria Enterococcus sp.	F Feces	Actinobacteria Bacteroidetes Firmicutes unclassified Lachnospiraceae	F Feces	↓ α-diversity		Not mentioned		Not mentioned		Not mentioned			F Feces	12 months	Bacteroidetes	F Feces	12 months	Actinobacteria Firmicutes unclassified Lachnospiraceae	F Feces	12 months	↑ α-diversity
																							48 months	Bacteroidetes		48 months	Actinobacteria Firmicutes unclassified Lachnospiraceae		48 months	↓ α-diversity
17 H. pylori-positive young adult	25 (from 18 to 30)	Malaysia	Antibiotic eradication therapy (amoxicillin, clarithromycin and pantoprazole) for 7 days	Feces	¹³C urea breath test (UBT)	16S rRNA gene sequencing	Compared with pre-treatment	Not mentioned		Not mentioned		Not mentioned		Compared with pre-treatment	6 months	Firmicutes (p = 0.31) Verrucomicrobia (p = 0.31) Phascolarctobacterium (p value is not mentioned) Ruminococcus (p value is not mentioned)	6 months	Bacteroidetes (p = 0.41) Actinobacteria (p = 0.41) Proteobacteria (p = 0.17) Fusobacteria (p = 0.23) Euryarcheota (p = 0.21)	6 months	↑ α-diversity (p > 0.05) and no significant difference in β-diversity	Compared with pre-treatment	12 months		Firmicutes (p = 0.12) Actinobacteria (p = 0.54) Proteobacteria (p = 0.85) Fusobacteria (p = 0.77) Verrucomicrobia (p = 0.12)	12 months		Bacteroidetes (p = 0.02) Euryarcheota (p = 0.73)	12 months		↑ α-diversity (p > 0.05) and no significant difference in β-diversity	PLoS One 2016 11 e0151893
																						18 months		Firmicutes (p = 0.42) Actinobacteria (p = 0.36) Proteobacteria (p = 0.69) Verrucomicrobia (p = 0.21) Euryarcheota (p = 0.37)	18 months		Bacteroidetes (p = 0.13) Fusobacteria (p = 0.35)	18 months		↑ α-diversity (p > 0.05) and no significant difference in β-diversity
