# Supplementary material for: A nanoparticle-based sonodynamic therapy reduces Helicobacter pylori infection in mouse without disrupting gut microbiota
Source: Nat Commun. 2024 Jan 29;15:844. doi: 10.1038/s41467-024-45156-8 (PMC10825188; doi:10.1038/s41467-024-45156-8)
Supplement: Supplementary file 5 — Supplementary Data 2 [file 41467_2024_45156_MOESM5_ESM.xlsx]

## Sheet: Sheet1
Animals
Host	Infection time	Detection time	Detection methods of H. pylori	Diseases accompanying the infection	Detection methods of gut microbiota	Up-regulated strains		Down-regulated strains		Diversity changes		RefReferences
Female BALB/c mice, 10 weeks old	An oral gavage of 1 × 109 CFU of H. pylori once every two days	After 8 weeks	A rapid urease test and a positive H. pylori IgGb antibody test	Liver dysfunction	16S rRNA gene sequencing	Firmicutes (p value is not mentioned) Deferribacteres (p value is not mentioned)		Bacteroidetes (p value is not mentioned) Proteobacteria (p value is not mentioned)		↑ α-diversity; ↑ β-diversity		Life Sciences 2020 259 118200
Male C57BL/6 mice, 6-8 weeks old	The H. pylori-infected groups were gavaged with 1 × 109 CFU/mL bacteria once every other day 5 times	After 12 weeks	Steiner staining	Mild gastric inflammation	16S rRNA gene sequencing	Fusobacteria (p value is not mentioned) Deferribacteres (p value is not mentioned)		Bacteroidetes (p value is not mentioned)		No significant difference in α-diversity; ↑ β-diversity		Applied Microbiology and Biotechnology 2021 105 2081
Male C57BL/6 mice, 5 weeks old	The H. pylori-infected groups were gavaged with a dosage of 1 × 109 CFU of H. pylori twice daily, for a total of five times	After 12 weeks	RUT, H. pylori fecal antigen detection and H&E staining	Gastric and systemic inflammation	16S rRNA gene sequencing	CF231 (p value is not mentioned) Ruminococcus (p value is not mentioned)		Allobaculum (p value is not mentioned) Bacteroides (p value is not mentioned)		↑ α-diversity; ↑ β-diversity		Helicobacter 2021 26 e12785
Female C57BL/6 mice, 4 or 6 weeks old	Mice were gavaged twice (2 days apart) with a dosage of 1 × 109 CFU of H. pylori	At months 1, 2, 3, and 6	H. pylori glmM PCR	Moderate to severe chronic active inflammation in the gastric corpus	16S rRNA gene sequencing	At month 1	Clostridiales (p value is not mentioned) Oscillospira (p value is not mentioned)	At month 1	Bacteroidales (p value is not mentioned) Coprococcus (p value is not mentioned)	At month 1	No significant difference in α-diversity	Cell Rep 2016 14 1395
						At month 2	Akkermansia (p value is not mentioned) Oscillospira (p value is not mentioned)	At month 2	Bacteroidales (p value is not mentioned) Enterobacteriaceae (p value is not mentioned)	At month 2	Not mentioned
						At month 3	Lactobacillus (p value is not mentioned) Clostridiales (p value is not mentioned)	At month 3	Oscillospira (p value is not mentioned)	At month 3	↑ β-diversity
						At month 6	Bacteroides (p value is not mentioned)	At month 6	Mucispirillum (p value is not mentioned) Oscillospira (p value is not mentioned)	At month 6	↑ β-diversity
Female Mongolian gerbils, 8-12 weeks old	The H. pylori-infected groups were challenged orogastrically three times over five consecutive days with approximately 109 CFU bacteria	After 14 months	Not mentioned	Severe inflammation in antrum and corpus mucosa; Hyperplasia in antrum and corpus mucosa; Parietal cell atrophy in corpus mucosa; Erosions and gastric ulcer; Mucous gland metaplasia; Gastritis cystica profunda; Focal dysplasia	Quantitative identification by culture analysis; Molecular Microbiota Analysis	E. coli (p＜0.01) Enterococci (p＜0.05) Bacteroides/Prevotella (p＜0.01)		Lactobacilli (p＜0.05)		Not mentioned		PLoS ONE 2014 9 e100362
Human
Host	Gender	Ethnicity	Age (years)	BMI (kg/m^2)	Detection methods of H. pylori	Diseases accompanying the infection	Detection methods of gut microbiota	Up-regulated strains	Down-regulated strains	Diversity changes	References
38 H. pylori-positive and 806 H. pylori-negative patients	(M%, F%) = (65.79, 34.21)	Tainan	9.4 ± 1.7	Not mentioned	¹³C-urea breath test	Not mentioned	The stool samples were tested for the colony counts	E. coli (p value is not mentioned)	Bifidobacterium (P = 0.009)	Not mentioned	Helicobacter 2012 17 297
10 H. pylori-positive and 7 H. pylori-negative patients	(M%, F%) = (60, 40)	Nanchang, China	24.1 (from 21 to 30)	20.99 (from 16.56 to 24.84)	¹³C urea breath test (UBT)	Superficial gastritis	16S rRNA gene sequencing	Proteobacteria (p＜0.01) Actinobacteria (p＜0.05) Acidobacteria (p＜0.05)	Subdoligranulum (p＜0.05) Lachnoclostridium (p＜0.01)	↑ α-diversity	Helicobacter 2019 24 e12590
128 H. pylori-positive and 185 H. pylori-negative patients	(M%, F%) = (53.91,46.09)	Shenzhen, China	27.77 (from 20 to 44)	21.63 (from 15 to 38.6)	14C breath test	Not mentioned	16S rRNA amplicon sequencing	Prevotella copri (p value is not mentioned) Enterobacter cloacae (p value is not mentioned) Klebsiella pneumoniae (p value is not mentioned)	Sutterella wadsworthensis (p value is not mentioned) B. vulgatus (p value is not mentioned) E. coli (p value is not mentioned)	No significant difference in α-diversity; ↑ β-diversity	FEBS Open Bio 2019 9 1552
70 H. pylori-positive and 35 H. pylori-negative patients	(M%, F%) = (35.71, 64.29)	Zhejiang, China	43.55 ± 12.48	22.50 ± 3.15	Esophagogastroduodenoscopy and histological examination, ¹³C urea breath test	Not mentioned	16S rRNA sequencing	Butyricimonas (p＜0.05) Howardella (p＜0.05) Ruminococcaceae NK4A214 group (p＜0.05) Eubacterium ventriosum group (p＜0.05)	Sphingomonas (p＜0.001) Bacillus (p＜0.01) Streptomyces (p＜0.01) Faecalibaculum (p＜0.01) Acidothermus (p＜0.01) Pseudarthrobacter (p＜0.05)	Not mentioned	EBioMedicine 2018 35 87
40 H. pylori-positive and 20 H. pylori-negative patients	(M%, F%) = (40.00, 60.00)	Spain	46.95 ± 12.78	26.92 ± 4.30	Positive H. pylori stool antigen immunochromatography assay	Not mentioned	16S rRNA gene (V3-V4) sequencing	Bacteroidetes (p value is not mentioned)	Ruminococcaceae (P = 0.055) Oscillospira (P = 0.02)	↓ α-diversity; No significant difference in β-diversity	PLoS ONE 2019 14 e0213548
12 H. pylori positive adult patients	(M%, F%) = (25, 75)	Emirati	47.3	32.6	Antigen detection by Premier Platinum HpSA immunoassay	Not mentioned	16S rRNA and ITS2-based microbial profiling analysis of stool samples	Succinivibrio (p＜0.05) Coriobacteriaceae (p＜0.02) Rikenellaceae (p＜0.02) Unclassified fungi (p＜0.01)	Not mentioned	↑ α-diversity; No significant difference in β-diversity	PLoS One 2019 14 e0218274
24 H. pylori positive patients	(M%, F%) = (45.83, 54.17)	Yishan Township, Linqu County, China	51.21 ± 5.48	22.73 ± 3.30	¹³C-urea breath test (¹³C-UBT) and standardized upper endoscopy examination	Gastritis (including active gastritis and non-active gastritis)	Deep sequencing of microbial 16S rRNA gene in fecal samples	Gemella (p＜0.01) Erysipelotrichaceae_UCG-004 (p＜0.05)	Acidovorax (p＜0.05) Rhodococcus (p＜0.05) Bacteroidetes (p＜0.05)	No significant difference in α-diversity	Front Cell Infect Microbiol 2018 8 202
212 H. pylori positive patients	(M%, F%) = (42.9, 57.1)	Pomerania in northeastern Germany	53 (from 44.0 to 62.0)	27.3 (from 24.7 to 29.8)	Anti-H. pylori serology and H. pylori stool antigen tests	Not mentioned	16S rRNA gene sequencing	Prevotella (p＜0.05) Holdemanella (p＜0.05) Haemophilus (p＜0.05) Allisonella (p＜0.05) Howardella (p＜0.05)	Bacteroides (p＜0.05) Parasutterella (p＜0.05) Pseudofavonifractor (p＜0.05)	↑ α-diversity	Sci Rep 2019 9 20100
39 H. pylori-positive and 19 H. pylori-negative patients	(M%, F%) = (38.30, 61.70)	Helsinki, Finland	53.8	Not mentioned	¹³C urea breath test (UBT) and in-house enzyme immunoassay (EIA) serology	Not mentioned	Fluorescence in situ hybridisation	Not mentioned	Bifidobacteria (P < 0.001) Lactobacillus/Enterococcus (P < 0.001) Faecalibacterium prausnitzii (P < 0.001)	Not mentioned	International Journal of Antimicrobial Agents 2007 29 66
226 H. pylori-positive and 524 H. pylori-negative patients	(M%, F%) = (39.30, 60.70)	Hirosaki City, north Japan	59.0 ± 13.6	Not mentioned	Serum antibody and stool antigen test	Atrophic gastritis	16S rRNA amplification from fecal samples	Lactobacillus salivarius (p value is not mentioned)	L. acidophilus (p value is not mentioned)	Not mentioned	Front Immunol 2018 9 712
