# Supplementary material for: A nanoparticle-based sonodynamic therapy reduces Helicobacter pylori infection in mouse without disrupting gut microbiota
Source: Nat Commun. 2024 Jan 29;15:844. doi: 10.1038/s41467-024-45156-8 (PMC10825188; doi:10.1038/s41467-024-45156-8)
Supplement: Supplementary file 7 — Source Data [file 41467_2024_45156_MOESM7_ESM.xlsx]

## Sheet: Figure 1
Host	Age (years)	Ethnicity	Regimen used for H. pylori eradication	Sample type	Detection methods of H. pylori	Detection methods of gut microbiota	Short-term changes ( ≤ 3 months)							Long-term changes ( 6-12 months)							Long-term changes ( ≥ 12 months)										Ref.
							Control	Up-regulated strains		Down-regulated strains		Diversity changes		Control	Up-regulated strains		Down-regulated strains		Diversity changes		Control	Up-regulated strains			Down-regulated strains			Diversity changes
8 H. pylori-positive children	7 children: 14	Akita, Japan	Vonoprazan fumarate, amoxicillin, clarithromycin for 7 days	Feces	Urinary anti‐H. pylori antibody test; ¹³C urea breath test (¹³C‐UBT)	16S rRNA gene sequencing	Compared with pre-treatment	6 students:	No differences in bacterial species abundance in the second month	6 students:	No differences in bacterial species abundance in the second month	6 students:	No significant differences in α- diversity and β-diversity	Compared with pre-treatment	6 students:	Not mentioned	6 students:	Not mentioned	6 students:	Not mentioned	Compared with pre-treatment	6 students:	Not mentioned		6 students:	Not mentioned		6 students:	Not mentioned		Helicobacter 2018 23 e12541
	1 child: 15							2 students:	Firmicutes (p value is not mentioned) Bacteroidetes (p value is not mentioned) Bacteroidia (p value is not mentioned) Burkholderiales (p value is not mentioned) Clostridiales (p value is not mentioned)	2 students:	Actinobacteria (p value is not mentioned) Erysipelotrichia (p value is not mentioned) Coriobacterium (p value is not mentioned) Sphingomonadales (p value is not mentioned)	2 students:	No significant differences in α- diversity and β-diversity		2 students:	Not mentioned	2 students:	Not mentioned	2 students:	Not mentioned		2 students:	Not mentioned		2 students:	Not mentioned		2 students:	Not mentioned
70 H. pylori-positive and 35 H. pylori-negative patients	14-day bismuth-containing quadruple therapy: 43.20 ± 12.45	Zhejiang, China	14-day bismuth-containing quadruple therapy (n=35)	Feces	Esophagogastroduodenoscopy, histological examination and ¹³C urea breath test	16S rRNA gene sequencing	Compared with pre-treatment	Not mentioned		Alistipes (p＜0.01) Coprococcus (p＜0.05) Subdoligranulum (p＜0.01) Klebsiella (p＜0.05)		↓ α-diversity, α-diversity not completely recovered at week 8		Compared with pre-treatment	Not mentioned		Not mentioned		Not mentioned		Compared with pre-treatment	Not mentioned			Not mentioned			Not mentioned			EBioMedicine 2018 35 87-96
	Quadruple therapy supplemented with Clostridium butyricum for 14 days: 43.89 ± 12.50		Quadruple therapy supplemented with Clostridium butyricum for 14 days (n=35)
40 H. pylori-positive and 20 H. pylori-negative patients	46.95 ± 12.78	Spain	Antibiotic eradication therapy (omeprazole, clarithromycin, and amoxicillin)	Feces	Antigen immunochromatography assay	16S rRNA gene sequencing	Compared with pre-treatment	Turicibacteraceae Oscillospira		Bifidobacteriaceae (p = 0.0003) B. Longum (p = 0.014) B. Adolescentis (p = 0.002) Streptococcaceae (p = 0.017) Enterobacteriaceae (p > 0.05)		↓ α-diversity		Compared with pre-treatment	Not mentioned		Not mentioned		Not mentioned		Compared with pre-treatment	Not mentioned			Not mentioned			Not mentioned			PLoS ONE 2019 14 e0213548
40 H. pylori-positive and 20 H. pylori-negative patients	47.0 ± 2.0	Spain	Antibiotic eradication therapy (omeprazole, clarithromycin and omeprazole)	Feces	Detection of H. pylori antigen in feces by immunochromatography	16S rRNA gene sequencing	Compared with pre-treatment	Not mentioned		Actinobacteria (p <0.001) Tenericutes (p = 0.043)		↓ α-diversity; No significant differences in β-diversity		Compared with pre-treatment	Not mentioned		Not mentioned		Not mentioned		Compared with pre-treatment	Not mentioned			Not mentioned			Not mentioned			J Clin Med 2019 8 451
23 H. pylori-positive (non-probiotics: 11; probiotics: 12)	49.3 ± 3.56	Seoul, Korea	Antibiotic eradication therapy (clarithromycin, amoxicillin, lansoprazole)	Feces	Urea breath test (UBT)	16S rRNA gene sequencing	Compared with pre-treatment	subject 13	Proteobacteria was increased (0.5–45.0%)	subject 13:	Firmicutes was greatly reduced (91.5% reduced to 54.9%)	Not mentioned		Compared with pre-treatment	Not mentioned		Not mentioned		Not mentioned		Compared with pre-treatment	Not mentioned			Not mentioned			Not mentioned			Helicobacter 2015 21 165-174
								subject 18	Firmicutes (27.9–60.1%) and Proteobacteria (1.0–18.3%) were increased	subject 18	Bacteroidetes was reduced (67.5–20.9%)
49 H. pylori-positive and 58 H. pylori-negative patients	56.6 ± 9.2	Linqu, China	10 day quadruple anti-H. pylori treatment including omeprazole, tetracycline, metronidazole and bismuth citrate	Feces	¹³C urea breath test (UBT)	16S rRNA gene sequencing	Compared with pre-treatment	Firmicutes (p value is not mentioned) Clostridia (p value is not mentioned) Clostridiales (p value is not mentioned) Bifidobacterium (p value is not mentioned)		Bacteroidales(p value is not mentioned)		↑ α-diversity		Compared with pre-treatment	Not mentioned		Not mentioned		Not mentioned		Compared with pre-treatment	Not mentioned			Not mentioned			Not mentioned			Gut 2020 69 1598-1607
20 H. pylori-positive patients	63.8 (from 42 to 80)	Japan	Triple therapy (lansoprazole, amoxicillin and clarithromycin) for 7 days	Feces	¹³C urea breath test (UBT)	16S rRNA gene sequencing	Compared with pre-treatment	Faecalibacterium prausnitzii (p = 0.02)		Genus Bifidobacterium (p <0.01) Akkermansia muciniphila (p = 0.66)		No significant difference in α-diversity		Compared with pre-treatment	Not mentioned		Not mentioned		Not mentioned		Compared with pre-treatment	Not mentioned			Not mentioned			Not mentioned			Helicobacter 2016 21 165-174
10 H. pylori-positive and 7 H. pylori-negative patients	24.1 (from 21 to 30)	Nanchang, China	Bismuth quadruple therapy for 14 days	Feces	¹³C urea breath test (UBT)	16S rRNA gene sequencing using Illumina MiSeq	Compared with pre-treatment	Not mentioned		Not mentioned		No significant differences in α-diversity		Compared with pre-treatment	Firmicutes (p=0.004718) Actinobacteria (p=0.01712)		Bacteroidetes (p=0.00268) Proteobacteria (p=0.02728)		No significant difference in α-diversity and β-diversity		Compared with pre-treatment	Not mentioned			Not mentioned			Not mentioned			Helicobacter 2019 24 e12590
11 H. pylori-positive adult patients	48.8 ± 12.5	Taiwan, China	Bismuth quadruple therapy for 14 days	Feces	Pretreatment: At least two positive results of rapid urease test, histology, and culture Post-treatment: ¹³C-urea breath test	16S rRNA gene sequencing using Illumina MiSeq	Compared with pre-treatment	Relative abundance of all phyla (Firmicutes, Bacteroidetes, Actinobacteria, Proteobacteria and so on) restored at week 8				↓ α-diversity		Compared with pre-treatment	Escherichia (p value is not mentioned) Klebsiella (p value is not mentioned) Morganella (p value is not mentioned) Proteus (p value is not mentioned) Serratia (p value is not mentioned)		Bifidobacterium (p value is not mentioned)		No significant differences in α-diversity and β-diversity		Compared with pre-treatment	Not mentioned			Not mentioned			Not mentioned			Helicobacter 2018 23 e12498
12 H. pylori-positive adult patients	53.5 ± 14.5	Taiwan, China	Reverse hybrid therapy for 14 days	Feces	At least two positive test results among rapid urease test, histology and culture	16S rRNA gene sequencing using Illumina MiSeq	Compared with pre-treatment	Ruminococcus (p=0.01) Other (Family: Clostridiaceae) (p=0.046)		Staphylococcus (p=0.047) Other (Family: Other) (p=0.041)		α-diversity and β-diversity restored at week 8		Compared with pre-treatment	Paenibacillus (p=0.044) Geobacillus (p=0.024)		Pseudomonas (p=0.013) Psychrobacter (p=0.007) Enhydrobacter (p=0.017) Solibacillus (p=0.026) Lysinibacillus (p=0.016)		No significant differences in α-diversity and β-diversity		Compared with pre-treatment	Not mentioned			Not mentioned			Not mentioned			Journal of Gastroenterology and Hepatology 2019 34 1968-1976
22 H. pylori-positive children and 23 controls	14 gastritis patients: 10.6 ± 2.3	Shanghai, China	Bismuth quadruple therapy for 14 days	Feces	H. pylori-positive children: Gastroscopy, positive culture or positive on both the rapid urease test (RUT) and histology	16S rRNA gene sequencing using Illumina MiSeq	Compared with pre-treatment	Gastritis:	Erysipelatoclostridium (p=0.006) Bilophila (p=0.009) Paraprevotella (p=0.008)	Gastritis:	Phascolarctobacterium (p=0.006) Ruminococcaceae_UCG-002 (p=0.03) Eubacterium eligens_group (p=0.04) Butyricicoccus (p=0.03) Ruminococcaceae NK4A214_group (p=0.03) Odoribacter (p=0.008)	Gastritis:	At week 6, ↓ α-diversity; No significant differences in β-diversity at week 6	Compared with pre-treatment	Gastritis:	Not mentioned	Gastritis:	Not mentioned	Gastritis:	Not mentioned	Compared with pre-treatment	Gastritis:	Blautia (p=0.049)		Gastritis:	Megamonas (p=0.04) Romboutsia (p=0.046) Sellimonas (p=0.03) Paraprevotella (p=0.02)		Gastritis:	No significant differences in α-diversity and β-diversity		Helicobacter 2020 25 e12721
	8 duodenal ulcer patients: 9.6 ± 2.2				Control: ¹³C-urea breath test (UBT)			Duodenal ulcer:	Veillonella (p=0.004) Streptococcus (p=0.02) Klebsiella (p=0.005) Enterobacter (p=0.005) Lachnospira (p=0.046) Granulicatella (p=0.01)	Duodenal ulcer:	Phascolarctobacterium (p＜0.001) Ruminococcaceae_UCG-005 (p=0.005) Bilophila (p=0.001) Paraprevotella (p=0.03) Ruminococcaceae_UCG-004 (p=0.03)	Duodenal ulcer:	At week 6, ↓ α-diversity; No significant differences in β-diversity at week 6		Duodenal ulcer:	Not mentioned	Duodenal ulcer:	Not mentioned	Duodenal ulcer:	Not mentioned		Duodenal ulcer:	100% of significant changes were restored at week 52		Duodenal ulcer:	100% of significant changes were restored at week 52		Duodenal ulcer:	No significant differences in α-diversity and β-diversity
	23 controls: 8.7 ± 2.0
1195 H. pylori-positive adult patients	Triple therapy for 14 days (T14): 53.4	Taiwan, China	T14: Triple therapy for 14 days (amoxicillin, clarithromycin and lansoprazole) (n=404)	Feces	A single positive ¹³C-urea breath test (¹³C-UBT) or at least two positive tests among histology, culture, rapid urease test and serology	16S rRNA gene sequencing	Compared with pre-treatment	T14:	Phascolarctobacterium (p＜0.05) Blautia (p＜0.01) Bacteroides (p＜0.05)	T14:	Fusobacteria (p=0.018) Lactobacillus (p＜0.05) Desulfovibrio (p＜0.001) Haemophilus (p＜0.001) Streptococcus (p＜0.05)	T14:	No significant differences in α- diversity at week 8	Compared with pre-treatment	T14:	Not mentioned	T14:	Not mentioned	T14:	Not mentioned	Compared with pre-treatment	T14:	Blautia (p＜0.001) Rothia (p＜0.001) Eggerthella (p＜0.05)		T14:	Lactobacillus (p＜0.001) Desulfovibrio (p＜0.01) Haemophilus (p＜0.001) Streptococcus (p＜0.001)		T14:	No significant differences in α- diversity at 1 year		Lancet Infect Dis 2019 19 1109
	Concomitant therapy for 10 days (C10): 52.8		C10: Concomitant therapy for 10 days (amoxicillin, clarithromycin, metronidazole and lansoprazole) (n=399)					C10：	Coprobacillus (p＜0.001) Enterococcus (p＜0.01)	C10：	Desulfovibrio (p＜0.005) Coprococcus (p＜0.005)	C10：	↓ α-diversity, α-diversity not completely recovered at week 8		C10：	Not mentioned	C10：	Not mentioned	C10：	Not mentioned		C10:	Coprobacillus (p＜0.001) Blautia (p＜0.001) Eggerthella (p＜0.01)		C10：	Desulfovibrio (p＜0.05) Streptococcus (p＜0.05)		C10：	↓ α-diversity, α-diversity not completely recovered at 1 year
	Bismuth quadruple therapy for 10 days (BQ10): 53.1		BQ10: Bismuth quadruple therapy for 10 days (bismuth tripotassium dicitrate, tetracycline, metronidazole and lansoprazole) (n=392)					BQ10:	Escherichia (p＜0.01) Blautia (p＜0.005) Eggerthella (p＜0.01)	BQ10:	Akkermansia (p＜0.005) Haemophilus (p＜0.005) Enterococcus (p＜0.005)	BQ10:	↓ α-diversity, α-diversity not completely recovered at week 8		BQ10:	Not mentioned	BQ10:	Not mentioned	BQ10:	Not mentioned		BQ10:	Blautia (p＜0.001) Eggerthella (p＜0.001)		BQ10:	Oribacterium (p＜0.001) Haemophilus (p＜0.01) Streptococcus (p＜0.001)		BQ10:	↓ α-diversity, α-diversity not completely recovered at 1 year
560 H. pylori-positive patients	Levofloxacin-based quadruple therapy for 14 days (EAML14): 55.9	Taiwan, China	Levofloxacin-based quadruple therapy for 14 days (EAML14) (n=280)	Feces	A single positive ¹³C urea breath test (¹³C-UBT) or any two positive tests among rapid urease test, histology and culture	Shotgun metagenomic sequencing and 16S rRNA gene sequencing	Compared with pre-treatment	EAML14:	Not mentioned	EAML14:	Not mentioned	EAML14:	↓ α-diversity; ↓ β-diversity	Compared with pre-treatment	EAML14:	Not mentioned	EAML14:	Not mentioned	EAML14:	Not mentioned	Compared with pre-treatment	EAML14:	3 of 316 in the EML14 group showed significant changes in relative abundance of bacteria at 1 year		EAML14:	3 of 316 in the EML14 group showed significant changes in relative abundance of bacteria at 1 year		EAML14:	Diversity largely restored to pretreatment state at 1 year		Lancet Gastroenterol Hepatol 2023 8 228
	Bismuth-based quadruple therapy for 10 days (BQ10): 54.9		Bismuth-based quadruple therapy for 10 days (BQ10) (n=280)					BQ10:	Not mentioned	BQ10:	Not mentioned	BQ10:	↓ α-diversity; ↓ β-diversity		BQ10:	Not mentioned	BQ10:	Not mentioned	BQ10:	Not mentioned		BQ10:	25 of 299 in the BQ10 group showed significant changes in relative abundance of bacteria at 1 year		BQ10:	25 of 299 in the BQ10 group showed significant changes in relative abundance of bacteria at 1 year		BQ10:	Diversity largely restored to pretreatment state at 1 year
6 H. pylori-positive patients	Not mentioned	Sweden	Triple therapy (metronidazole, clarithromycin and clarithromycin) for 7 days	Feces	Not mentioned	16S rRNA gene sequencing	Compared with pre-treatment	D Feces	unclassified Lachnospiraceae	D Feces	Collinsella	D Feces	↓ α-diversity	Compared with pre-treatment	Not mentioned		Not mentioned		Not mentioned		Compared with pre-treatment	D Feces	12 months	Bifidobacterium Bacteroidetes	D Feces	12 months	Lachnospiraceae	D Feces	12 months	↑ α-diversity	PLoS One 2010 5 e9836
																							48 months	Bacteroidetes		48 months	Collinsella Lachnospiraceae		48 months	↑ α-diversity
								E Feces	Firmicutes Enterococcus sp.	E Feces	Actinobacteria	E Feces	↓ α-diversity		Not mentioned		Not mentioned		Not mentioned			E Feces	12 months	Bacteroidetes	E Feces	12 months	Not mentioned	E Feces	12 months	↑ α-diversity
																							48 months	Bacteroidetes		48 months	Not mentioned		48 months	↓ α-diversity
								F Feces	Fusobacteria Proteobacteria Enterococcus sp.	F Feces	Actinobacteria Bacteroidetes Firmicutes unclassified Lachnospiraceae	F Feces	↓ α-diversity		Not mentioned		Not mentioned		Not mentioned			F Feces	12 months	Bacteroidetes	F Feces	12 months	Actinobacteria Firmicutes unclassified Lachnospiraceae	F Feces	12 months	↑ α-diversity
																							48 months	Bacteroidetes		48 months	Actinobacteria Firmicutes unclassified Lachnospiraceae		48 months	↓ α-diversity
17 H. pylori-positive young adult	25 (from 18 to 30)	Malaysia	Antibiotic eradication therapy (amoxicillin, clarithromycin and pantoprazole) for 7 days	Feces	¹³C urea breath test (UBT)	16S rRNA gene sequencing	Compared with pre-treatment	Not mentioned		Not mentioned		Not mentioned		Compared with pre-treatment	6 months	Firmicutes (p = 0.31) Verrucomicrobia (p = 0.31) Phascolarctobacterium (p value is not mentioned) Ruminococcus (p value is not mentioned)	6 months	Bacteroidetes (p = 0.41) Actinobacteria (p = 0.41) Proteobacteria (p = 0.17) Fusobacteria (p = 0.23) Euryarcheota (p = 0.21)	6 months	↑ α-diversity (p > 0.05) and no significant difference in β-diversity	Compared with pre-treatment	12 months		Firmicutes (p = 0.12) Actinobacteria (p = 0.54) Proteobacteria (p = 0.85) Fusobacteria (p = 0.77) Verrucomicrobia (p = 0.12)	12 months		Bacteroidetes (p = 0.02) Euryarcheota (p = 0.73)	12 months		↑ α-diversity (p > 0.05) and no significant difference in β-diversity	PLoS One 2016 11 e0151893
																						18 months		Firmicutes (p = 0.42) Actinobacteria (p = 0.36) Proteobacteria (p = 0.69) Verrucomicrobia (p = 0.21) Euryarcheota (p = 0.37)	18 months		Bacteroidetes (p = 0.13) Fusobacteria (p = 0.35)	18 months		↑ α-diversity (p > 0.05) and no significant difference in β-diversity

## Sheet: Figure 2
	Figure 2c													Figure 2d									Figure 2e
	PLGA@PEG														PLGA@PEG in water			PLGA@PEG in HCS
	Time	5min	10min	20min	30min	1h	2h	4h	8h	10h	12h
	trial 1	0.0581867	0.0608931	0.067659	0.0717185	0.0595399	0.0581867	0.0635995	0.0649526	0.0649526	0.0649526
	trial 2	0.0541272	0.0500677	0.0635995	0.0608931	0.0595399	0.0717185	0.067659	0.0717185	0.0703654	0.0744249
	trial 3	0.0608931	0.082544	0.0906631	0.0920162	0.0811908	0.0771313	0.0960758	0.0933694	0.0879567	0.0852503
	Mean	0.0577357	0.0645016	0.0739738	0.074876	0.0667569	0.0690122	0.0757781	0.0766802	0.0744249	0.074876
	SD	0.00278052	0.0135017	0.0119169	0.0129006	0.0102063	0.00796731	0.014448	0.01212	0.00982027	0.00829264
	PLGA@Lecithin
	Time	5min	10min	20min	30min	1h	2h	4h	8h	10h	12h				PLGA@Lecithin in water			PLGA@Lecithin in HCS
	trial 1	0.0933694	0.121786	0.135318	0.151556	0.128552	0.146143	0.14479	0.124493	0.128552	0.142084
	trial 2	0.105548	0.135318	0.112314	0.128552	0.156969	0.127199	0.177267	0.154263	0.17862	0.167794
	trial 3	0.124493	0.106901	0.120433	0.100135	0.106901	0.151556	0.124493	0.175913	0.154263	0.152909
	Mean	0.107803	0.121335	0.122688	0.126748	0.130807	0.141633	0.14885	0.151556	0.153811	0.154263
	SD	0.0128057	0.0116055	0.00952581	0.0210312	0.0205022	0.0104428	0.0217353	0.0210795	0.0204425	0.0105398
	Figure 2f
		Residual VacA in solution (ng/mL)						VacA on nanoparticle (ng/mL)
		No nanoparticle		PLGA@PEG		PLGA@Lecithin		PLGA@PEG		PLGA@Lecithin
		Trial 1	Trial 2	Trial 1	Trial 2	Trial 1	Trial 2	Trial 1	Trial 2	Trial 1	Trial 2
	Replicate	252.199	216.742	133.724	142.534	21.4076	30.3167	78.2991	51.1312	175.367	171.493
	Replicate	192.082	228.507	144.868	161.991	36.9501	36.1991	57.478	71.9457	199.12	185.52
	Replicate	215.543	238.462	137.243	147.059	15.8358	24.8869	82.6979	63.3484	179.179	166.063
	Mean	219.941	227.903	138.612	150.528	24.7312	30.4676	72.825	62.1418	184.555	174.359
	SD	24.7391	8.87719	4.65117	8.31343	8.93453	4.61942	10.9996	8.5402	10.4159	8.19769
	Figure 2g
		PLGA@PEG							PLGA@Lecithin
		Trial 1			Trial 2				Trial 1			Trial 2
		2mg/ml	6mg/ml	10mg/ml	2mg/ml	6mg/ml	10mg/ml		2mg/ml	6mg/ml	10mg/ml	2mg/ml	6mg/ml	10mg/ml
	Replicate	112.433	87.915	96.8624	99.6943	88.9713	96.8624	Replicate	99.3057	83.5413	91.2639	96.8624	94.7777	88.7828
	Replicate	92.8584	99.7203	89.3823	90.054	98.0128	89.3823	Replicate	102.845	87.67	86.2452	108.683	107.178	91.7231
	Replicate	87.7096	98.8797	86.9166	96.2572	88.4312	86.9166	Replicate	97.2381	97.9605	92.8306	103.921	97.2832	92.7809
		PLGA@PEG			PLGA@Lecithin
		2mg/ml	6mg/ml	10mg/ml	2mg/ml	6mg/ml	10mg/ml
	Mean	96.5011	93.655	91.0304	101.859	94.7351	90.6044
	Figure 2h
		H. pylori culture supernatant (mg/ml)
		0	5	10	20	40
	Replicate	87.7155	83.7423	65.908	49.2091	30.2528	Trial 1
	Replicate	114.199	89.6712	72.6975	50.1189	31.9378
	Replicate	98.0857	86.9084	70.9219	49.6412	32.1241
	Replicate	92.2342	81.1937	67.0105	50.572	31.3387	Trial 2
	Replicate	98.6224	85.1302	65.6858	51.0203	29.1843
	Replicate	109.143	83.5862	64.6575	49.6419	30.1748
	Mean	100	85.0387	67.8135	50.0339	30.8354
	Figure 2i
		PLGA@PEG
		Trial 1					Trial 2
		0	2	4	6	8	0	2	4	6	8
	Replicate	45.8517	47.7105	49.3381	48.8561	50.0372	43.9257	47.3696	48.5663	51.9434	54.257
	Replicate	46.9926	46.847	49.9128	53.8221	53.6037	47.6182	46.8814	53.4682	49.5201	58.152
	Replicate	45.4656	47.2198	50.0292	51.7421	57.3316	49.6887	49.2324	47.6562	52.9341	49.9709
		PLGA@Lecithin
		Trial 1					Trial 2
		0	2	4	6	8	0	2	4	6	8
	Replicate	45.8517	50.1133	54.2454	61.4479	63.5548	43.9257	50.6347	58.5769	58.2093	69.6356
	Replicate	46.9926	49.2228	55.4848	58.4211	65.2049	47.6182	52.39	49.7101	59.7863	60.0922
	Replicate	45.4656	50.1762	56.3356	57.4884	63.8493	49.6887	47.5127	54.9733	63.1766	65.283
		PLGA@PEG					PLGA@Lecithin
		0	2	4	6	8	0	2	4	6	8
	Mean	46.5904	47.5434	49.8285	51.4697	53.8921	46.5904	50.0083	54.8877	59.7549	64.743

## Sheet: Figure 3
				Figure 3b								Figure 3c
					Blank	PLGA@Lecithin	USS-PLGA@Lecithin						Output power density (W/cm2)
				Ver-PLGA@Lecithin	141.837	206.006	1820.44						0.3	0.5	1	2
				ICG-PLGA@Lecithin	141.837	206.006	1063					Ver-PLGA@Lecithin	573	1625	2741	3351
				Ce6-PLGA@Lecithin	141.837	206.006	1328.75					ICG-PLGA@Lecithin	413	1316	2221	2714
												Ce6-PLGA@Lecithin	1044	1949	3290	4021
				Figure 3d
					US Exposure Time (min)							Figure 3e
					3	9	15	20	30				[USS] (μg/mL)
				Ver-PLGA@Lecithin	1512	2854	3823	4298	4660				0	8	16	24	32	40
				ICG-PLGA@Lecithin	720	1335	2250	2789	3067			Ver-PLGA@Lecithin	421	1643	2028	2346	2692	3107
				Ce6-PLGA@Lecithin	1382	2612	4424	5443	5982			ICG-PLGA@Lecithin	421	1160	1435	1651	1889	2177
												Ce6-PLGA@Lecithin	421	1970	2461	2836	3224	3742
				Figure 3f
					[USS] (μg/mL)
					0	25	50	75	100
				Ver-PLGA@Lecithin	198	650	791	936	1115
				ICG-PLGA@Lecithin	198	518	629	744	876
				Ce6-PLGA@Lecithin	198	715	863	1032	1234
				Figure 3h
				Ver-PLGA@Lecithin (μg/mL)
					No US					US
					0	25	50	75	100	0	25	50	75	100
				Log CFU/mL	5.56	5.51	5.48	5.44	5.46	5.41	3.36	3.26	2.9	2.52
				ICG-PLGA@Lecithin
					No US					US
					0	25	50	75	100	0	25	50	75	100
				Log CFU/mL	5.78	5.72	5.69	5.68	5.64	5.65	4.33	3.97	2.62	3.06
				Ce6-PLGA@Lecithin
					No US					US
					0	25	50	75	100	0	25	50	75	100
				Log CFU/mL	5.72	5.68	5.64	5.62	5.58	5.63	3.22	2.92	2.62	2.32
				Figure 3i
				Output power density (W/cm2)
					Blank					Ver-PLGA@Lecithin
					0	0.3	0.5	1	2	0	0.3	0.5	1	2
				Log CFU/mL	5.989	5.82	5.73	3.18	1.22	5.85	5.22	3.18	1.52	0.93
				US Time (min)
					Blank					Ver-PLGA@Lecithin
					0	5	10	15	20	0	5	10	15	20
				Log CFU/mL	5.73	5.71	5.63	4.18	2.2	5.52	4.92	3.22	2.12	1.03
				Figure 3j	Control				US				Ver-PLGA@Lecithin				Ver-PLGA@Lecithin + US
				Figure 3k
					No US
					Trial 1					Trial 2
				Ver-PLGA@Lecithin (μg/mL)	0	25	50	75	100	0	25	50	75	100
				Replicate	5.72	5.72	5.69	5.72	5.73	5.78	5.79	5.79	5.78	5.78
				Replicate	5.75	5.74	5.71	5.68	5.73	5.76	5.77	5.77	5.75	5.76
				Replicate	5.69	5.7	5.71	5.7	5.7	5.77	5.74	5.74	5.76	5.73
					US
					Trial 1					Trial 2
					0	25	50	75	100	0	25	50	75	100
				Replicate	5.7	5.67	5.69	5.67	5.59	5.76	5.7	5.74	5.67	5.69
				Replicate	5.68	5.65	5.7	5.63	5.61	5.74	5.74	5.72	5.7	5.64
				Replicate	5.7	5.64	5.65	5.6	5.6	5.77	5.75	5.71	5.69	5.65
					No US					US
					0	25	50	75	100	0	25	50	75	100
				Mean	5.75	5.74	5.74	5.73	5.74	5.73	5.69	5.7	5.66	5.63
				Figure 3l
					No US
					Trial 1					Trial 2
				Ver-PLGA@Lecithin (μg/mL)	0	25	50	75	100	0	25	50	75	100
				Replicate	5.8	5.82	5.72	5.76	5.71	5.69	5.7	5.72	5.67	5.71
				Replicate	5.71	5.74	5.75	5.74	5.73	5.71	5.67	5.69	5.71	5.67
				Replicate	5.73	5.72	5.74	5.69	5.69	5.51	5.66	5.68	5.68	5.72
					US
					Trial 1					Trial 2
					0	25	50	75	100	0	25	50	75	100
				Replicate	5.77	4.6	4.3	3.65	3	5.67	4.17	3.69	3	2.69
				Replicate	5.72	4.3	4.47	3.47	3	5.72	4	4	3.9	2.67
				Replicate	5.69	4.65	3.69	3.54	2.68	5.69	4.3	3.69	3	2.71
					No US					US
					0	25	50	75	100	0	25	50	75	100
				Mean	5.69	5.72	5.72	5.71	5.71	5.71	4.34	3.97	3.43	2.79

## Sheet: Figure 4
		Figure 4a										Figure 4c
			Water	HCS (in water)	HCS (in SGF)							No US
		trial 1	0	0.071	0.092								Trial 1				Trial 2
		trial 2	0	0.055	0.064								PBS	SGF	HCS (in PBS)	HCS (in SGF)	PBS	SGF	HCS (in PBS)	HCS (in SGF)
		trial 3	0	0.077	0.076							Replicate	5.77	5.79	5.8	5.82	5.71	5.72	5.75	5.74
		Average	0	0.0676667	0.0773333							Replicate	5.73	5.76	5.76	5.74	5.73	5.69	5.74	5.71
		SD	0	0.00928559	0.0114698							Replicate	5.82	5.75	5.78	5.75	5.7	5.7	5.72	5.72
												US
													Trial 1				Trial 2
		Figure 4b											PBS	SGF	HCS (in PBS)	HCS (in SGF)	PBS	SGF	HCS (in PBS)	HCS (in SGF)
		In PBS			HCS (in PBS)			HCS (in SGF)				Replicate	2.65	3	2.7	2.7	3	2.7	3	3.18
		500	608.7		500	543.488		500	545.068			Replicate	2.7	2.7	3	3	2.61	3	2.7	2.7
		501	670.4		501	619.95		501	607.893			Replicate	2.7	2.7	2.7	3	2.7	3.18	2.7	3
		502	805.5		502	744.766		502	723.073
		503	941.6		503	878.23		503	835.344				No US				US
		504	1111		504	1022.9		504	976.41				PBS	SGF	HCS (in PBS)	HCS (in SGF)	PBS	SGF	HCS (in PBS)	HCS (in SGF)
		505	1290		505	1159.11		505	1127.66			Average	5.743	5.735	5.76	5.745	2.727	2.88	2.8	2.93
		506	1488		506	1350.56		506	1306.53
		507	1713		507	1547.12		507	1497.05
		508	1967		508	1765.7		508	1665.45
		509	2218		509	1983.29		509	1887.96
		510	2476		510	2213.27		510	2126.75
		511	2736		511	2455.03		511	2344.61
		512	3013		512	2683.04		512	2546.46
		513	3266		513	2920.88		513	2770.42
		514	3537		514	3125.3		514	3013.29
		515	3786		515	3333.66		515	3184.9
		516	3997		516	3532.18		516	3341.96
		517	4202		517	3677.64		517	3533.92
		518	4388		518	3830.95		518	3682.26
		519	4499		519	3974.44		519	3740.43
		520	4619		520	4057		520	3839.33
		521	4710		521	4100.24		521	3900.41
		522	4751		522	4153.31		522	3941.13
		523	4757		523	4182.8		523	3973.12
		524	4753		524	4149.38		524	3923.67
		525	4698		525	4114		525	3903.31
		526	4647		526	4031.45		526	3853.87
		527	4573		527	3982.31		527	3786.97
		528	4482		528	3905.65		528	3725.89
		529	4367		529	3803.44		529	3627
		530	4252		530	3703.19		530	3510.66
		531	4106		531	3579.36		531	3388.5
		532	3983		532	3463.39		532	3275.06
		533	3837		533	3321.86		533	3196.53
		534	3663		534	3209.82		534	3033.65
		535	3531		535	3087.96		535	2917.31
		536	3374		536	2913.02		536	2781.18
		537	3219		537	2822.6		537	2671.53
		538	3070		538	2714.49		538	2549.95
		539	2948		539	2578.87		539	2426.92
		540	2821		540	2460.93		540	2324.54
		541	2690		541	2344.96		541	2248.91
		542	2574		542	2242.75		542	2120.65
		543	2457		543	2130.71		543	2047.93
		544	2332		544	2057.98		544	1941.48
		545	2221		545	1958.13		545	1851.31
		546	2146		546	1879.7		546	1780.63
		547	2056		547	1815.04		547	1699.77
		548	1967		548	1726.58		548	1651.78
		549	1899		549	1669.58		549	1608.15
		550	1810		550	1583.68		550	1528.17
		551	1731		551	1534.74		551	1464.18
		552	1671		552	1488.35		552	1429.28
		553	1630		553	1436.46		553	1379.25
		554	1573		554	1381.42		554	1322.24
		555	1519		555	1344.86		555	1277.74
		556	1459		556	1293.76		556	1243.13
		557	1426		557	1232.04		557	1200.37
		558	1382		558	1203.14		558	1174.78
		559	1341		559	1174.45		559	1133.47
		560	1303		560	1142.01		560	1122.71
		561	1263		561	1106.83		561	1081.7
		562	1232		562	1084.22		562	1068.03
		563	1188		563	1059.65		563	1027.6
		564	1153		564	1030.37		564	997.061
		565	1107		565	979.655		565	955.469
		566	1068		566	975.527		566	942.38
		567	1046		567	931.498		567	901.66
		568	1009		568	899.065		568	870.538
		569	964.8		569	879.213		569	839.707
		570	939.8		570	844.618		570	830.981
		571	900.5		571	818.672		571	785.898
		572	869.8		572	776.805		572	767.865
		573	837		573	743.193		573	746.051
		574	799.2		574	720.196		574	714.347
		575	773.1		575	701.523		575	682.353
		576	733.6		576	667.125		576	655.012
		577	703.4		577	632.923		577	634.07
		578	680.9		578	612.088		578	609.638
		579	650.1		579	602.456		579	588.697
		580	613.3		580	577.886		580	550.885
		581	591.3		581	545.257		581	534.597
		582	563.6		582	517.936		582	519.763
		583	539.1		583	503.98		583	485.733
		584	511.5		584	482.358		584	477.298
		585	497.1		585	461.13		585	461.883
		586	474.3		586	434.594		586	435.705
		587	453.2		587	416.904		587	406.329
		588	431.8		588	408.452		588	390.622
		589	412.6		589	384.668		589	384.514
		590	389.5		590	355.97		590	364.154
		591	372.8		591	351.646		591	336.232
		592	360.8		592	333.759		592	326.924
		593	346.6		593	319.607		593	314.127
		594	327.3		594	314.889		594	301.911
		595	313.6		595	302.309		595	288.153
		596	297		596	282.26		596	275.559
		597	290.9		597	269.68		597	265.408
		598	274.8		598	263.39		598	251.156
		599	262.2		599	250.221		599	243.274
		600	253.6		600	240.393		600	236.758
		601	239.3		601	229.975		601	229.72
		602	231.9		602	214.447		602	224.397
		603	222.7		603	210.319		603	210.872
		604	214.7		604	191.292		604	199.907
		605	206.9		605	193.435		605	193.886
		606	197.4		606	179.538		606	191.53
		607	189.4		607	174.034		607	184.869
		608	184.1		608	170.535		608	179.954
		609	181.7		609	172.442		609	168.523
		610	168.4		610	162.85		610	168.174
		611	160.9		611	152.511		611	159.914
		612	152.5		612	150.133		612	154.853
		613	149.8		613	142.29		613	158.314
		614	142.2		614	137.454		614	149.152
		615	135.8		615	130.811		615	141.241
		616	132.1		616	129.926		616	137.547
		617	126.1		617	129.179		617	139.263
		618	117.9		618	124.658		618	129.752
		619	117.2		619	116.462		619	123.76
		620	110.7		620	113.219		620	119.95
		621	106.3		621	114.752		621	117.565
		622	101.5		622	108.344		622	115.645
		623	97.79		623	104.865		623	113.318
		624	94.21		624	98.5355		624	105.145
		625	88.36		625	97.2579		625	109.683
		626	84.15		626	94.2309		626	101.451
		627	81.03		627	91.7149		627	94.1507
		628	76.34		628	85.5233		628	95.256
		629	78.61		629	84.2456		629	93.1909
		630	73.04		630	78.8009		630	87.4319
		631	72.85		631	78.0147		631	85.2214
		632	69.72		632	76.4815		632	82.9236
		633	66.34		633	71.0957		633	81.6729
		634	61.44		634	68.7567		634	79.0552
		635	61.04		635	65.5135		635	80.5677
		636	58.49		636	62.1916		636	76.7283
		637	56.9		637	64.7469		637	75.7394
		638	53.73		638	60.226		638	68.9334
		639	51.95		639	57.5528		639	63.4943
		640	48.81		640	55.882		640	61.1965
		641	48.79		641	52.3046		641	62.7672
		642	46.5		642	55.4496		642	60.5566
		643	43.93		643	52.3439		643	58.8987
		644	44.21		644	51.4594		644	54.7395
		645	43.1		645	48.2751		645	54.3614
		646	40.23		646	45.5036		646	51.0456
		647	36.26		647	43.2039		647	46.9154
		648	35.65		648	41.14		648	49.9985
		649	34.84		649	40.6093		649	43.6869
		650	33.52		650	40.1179		650	43.6578
		651	33.88		651	37.8575		651	45.5484
		652	32.33		652	38.3685		652	43.9486
		653	30.11		653	36.3046		653	39.9639
		654	27.68		654	33.8083		654	36.5609
		655	27.81		655	32.8845		655	38.0733
		656	27.99		656	32.8648		656	35.601
		657	25.73		657	31.1351		657	33.7686
		658	24.03		658	32.3145		658	34.0304
		659	23.82		659	27.6363		659	28.9782
		660	22.71		660	28.3243		660	30.162
		661	21.66		661	28.9926		661	29.4057
		662	20.34		662	27.5774		662	28.7426
		663	20.25		663	26.7125		663	27.774
		664	20		664	26.1228		664	28.539
		665	18.97		665	23.43		665	29.7548
		666	19.38		666	24.5503		666	29.813
		667	18.55		667	23.6265		667	27.6897
		668	17.25		668	23.7248		668	27.1981
		669	17.66		669	21.9754		669	24.6444
		670	16.46		670	24.3734		670	24.4233
		671	15.15		671	23.2531		671	23.0214
		672	15.19		672	20.6388		672	25.8573
		673	13.7		673	19.8722		673	23.7398
		674	14.88		674	19.9901		674	21.157
		675	14.24		675	21.543		675	21.2414
		676	13.75		676	22.7616		676	24.3739
		677	14.04		677	21.425		677	22.7829
		678	13.18		678	23.7445		678	20.9941
		679	12.73		679	24.4127		679	19.5108
		680	13.5		680	22.7027		680	21.7591
		681	13.58		681	25.5725		681	19.4729
		682	13.57		682	28.6388		682	20.267
		683	13.22		683	28.1867		683	19.4031
		684	13.63		684	30.4275		684	21.8696
		685	12.13		685	34.7518		685	17.9372
		686	13.28		686	36.796		686	17.1519
		687	14.16		687	36.855		687	14.9123
		688	14.12		688	39.253		688	15.7965
		689	14.45		689	45.6609		689	13.3417
		690	14.81		690	44.855		690	14.6767
		691	15.68		691	49.9459		691	12.7309
		692	15.42		692	53.0909		692	13.7052
		693	15.64		693	56.0589		693	15.6976
		694	16.23		694	59.6756		694	13.5714
		695	15.48		695	58.2211		695	13.0334
		696	14.77		696	58.4176		696	13.8477
		697	14.98		697	58.968		697	12.1259
		698	16.73		698	61.7788		698	11.5122
		699	16.29		699	62.4864		699	16.3346
		700	14.26		700	61.0712		700	14.1357

## Sheet: Figure 6
	Figure 6c
		Control	triple therapy	US	Ver-PLGA@Lecithin	Ver-PLGA@Lecithin + US
	Mouse 1	7.622	5.778	7.36	7.53	5.799
	Mouse 2	7.561	5.863	7.217	7.568	5.823
	Mouse 3	7.39	5.893	7.398	7.386	5.74
	Mouse 4	7.599	5.832	7.658	7.48	5.778
	Mouse 5	7.211	5.664	7.112	7.12	5.98
	Figure 6d
		Healthy	Control	triple therapy	US	Ver-PLGA@Lecithin	Ver-PLGA@Lecithin + US
	Mouse 1	15	37	21	39	35	24
	Mouse 2	16	41	22	34	31	22
	Mouse 3	14	37	21	35	37	21
	Mouse 4	12	39	23	36	36	26
	Mouse 5	17	38	20	36	34	25
	Average	14.8	38.4	21.4	36	34.6	23.6
	SD	1.72	1.497	1.2	1.673	2.059	1.855
	Figure 6e
		Healthy	Control	triple therapy	US	Ver-PLGA@Lecithin	Ver-PLGA@Lecithin + US
	Mouse 1	79.7	186	90	188	184	100
	Mouse 2	76.9	195	96	187	170	98
	Mouse 3	78	191	95	185	181	96
	Mouse 4	72	188	94	186	176	95
	Mouse 5	71	190	92	189	180	99
	Average	76	190	93	187	178	98
	SD	3.416	3.033	2.154	1.414	4.833	1.854
	Figure 6f
		Healthy	Control	triple therapy	US	Ver-PLGA@Lecithin	Ver-PLGA@Lecithin + US
	Mouse 1	6.47	22.3	10	21.2	19.4	9.4
	Mouse 2	7.06	21.7	11.2	20	20.58	8.82
	Mouse 3	4.12	21.7	10	15.8	18.82	10
	Mouse 4	6.47	22.9	10.6	20	20.01	10.6
	Mouse 5	5.17	21.1	10	17.9	18.82	8.2
	Average	5.9	21.9	10.4	19	19.5	9.4
	SD	1.067	0.612	0.48	1.912	0.687	0.846
	Figure 6g
		Healthy	Control	triple therapy	US	Ver-PLGA@Lecithin	Ver-PLGA@Lecithin + US
	Mouse 1	0.75	0.68	0.81	0.69	0.72	0.78
	Mouse 2	0.82	0.73	0.76	0.58	0.75	0.81
	Mouse 3	0.94	0.51	0.77	0.61	0.63	0.68
	Mouse 4	1.12	0.62	0.69	0.68	0.65	0.75
	Mouse 5	0.84	0.71	0.85	0.59	0.61	0.82
	Average	0.89	0.65	0.776	0.63	0.67	0.778
	SD	0.13	0.08	0.05	0.05	0.05	0.05
	Figure 6h
		Healthy	Control	triple therapy	US	Ver-PLGA@Lecithin	Ver-PLGA@Lecithin + US
	Mouse 1	1.14	0.86	1.02	0.72	0.76	1.12
	Mouse 2	0.98	0.73	0.95	0.69	0.73	0.96
	Mouse 3	1.16	0.75	0.89	0.71	0.78	0.91
	Mouse 4	1.04	0.81	0.94	0.74	0.75	0.94
	Mouse 5	1.21	0.79	0.91	0.78	0.83	0.88
	Average	1.1	0.78	0.94	0.72	0.77	0.96
	SD	0.08	0.05	0.04	0.03	0.03	0.08
	Figure 6i
		Healthy	Control	triple therapy	US	Ver-PLGA@Lecithin	Ver-PLGA@Lecithin + US
	Mouse 1	17.1	15	17	15.3	14.9	16.5
	Mouse 2	15.9	15.3	15.5	14.1	15.7	16.1
	Mouse 3	16.4	14.2	15.1	15.8	14.4	16.7
	Mouse 4	16.7	14.4	16.5	15.3	15.5	16.8
	Mouse 5	16.5	15.6	16.9	16	15.1	15.6
	Average	16.5	14.9	16.2	15.3	15.1	16.3
	SD	0.39	0.53	0.76	0.66	0.46	0.44
				Healthy					Control				Triple therapy					US					Ver-PLGA@Lecithin					Ver-PLGA@Lecithin + US
	Figure 6j

## Sheet: Figure 7
									Figure 7c
											PC1	PC2
	Figure 7b								Healthy	Mouse 1	-0.618027	10.1666
	Alpha Diversity									Mouse 2	-0.869802	14.216
		Healthy	Control	Triple therapy	Sonodynamic therapy					Mouse 3	-8.27843	-0.391194
	Mouse 1	4.14	3.79	2.73	4.03					Mouse 4	0.305491	7.78014
	Mouse 2	4.05	4.12	3.14	3.28					Mouse 5	-4.61288	-0.931463
	Mouse 3	3.99	4	3.55	3.58				Control	Mouse 1	-12.009	-3.5817
	Mouse 4	4.19	3.98	3.09	3.25					Mouse 2	-4.51501	2.92263
	Mouse 5	3.45	4.16	3.27	3.44					Mouse 3	-2.32467	20.3322
										Mouse 4	-2.04361	14.0071
										Mouse 5	-13.1726	-4.08216
									Triple therapy	Mouse 1	49.6096	-12.7216
										Mouse 2	47.3763	-11.8407
										Mouse 3	38.7435	-12.5531
										Mouse 4	46.3435	-16.2871
										Mouse 5	45.0389	-15.1341
									Sonodynamic therapy	Mouse 1	-9.78566	-5.86923
										Mouse 2	-11.2076	-10.3567
										Mouse 3	-22.6678	-11.9266
										Mouse 4	-25.9608	-24.7081
										Mouse 5	-18.0325	0.682743
	Figure 7d
		Healthy					Control					Triple therapy					Sonodynamic therapy
		Mouse 1	Mouse 2	Mouse 3	Mouse 4	Mouse 5	Mouse 1	Mouse 2	Mouse 3	Mouse 4	Mouse 5	Mouse 1	Mouse 2	Mouse 3	Mouse 4	Mouse 5	Mouse 1	Mouse 2	Mouse 3	Mouse 4	Mouse 5
	Firmicutes	60.7009	52.5167	67.2232	61.0068	66.1498	66.321	68.4134	43.1986	58.6401	65.5192	37.7372	44.0453	70.3826	66.1446	55.4424	66.0279	74.3132	66.0913	64.1376	51.47
	Bacteroidetes	33.0991	43.1625	25.9858	33.5283	25.1554	26.6585	26.1918	53.5824	33.2846	26.8865	60.0539	48.8522	21.9503	31.308	37.4447	23.385	19.1962	29.8271	19.8776	45.1384
	Actinobacteria	2.58738	1.82164	3.86486	2.96355	7.08312	5.61876	4.09375	1.40461	7.07299	6.45716	0.444682	0.905105	1.07874	0.66586	0.629037	8.62386	5.52056	3.14052	1.79525	1.35221
	Verrucomicrobia	0.00691196	0.0139234	0.0122228	0.0192595	0.0170678	0.0216014	0.0193101	0.0247608	0.012944	0.00661142	0.0315894	0.0187586	0.0126021	0.0176554	0.03871	0.00640861	0.00958015	0.0155986	13.1148	0.0171788
	Proteobacteria	1.01836	0.895737	0.826264	0.943714	0.633945	0.705645	0.651717	0.940912	0.582481	0.595028	1.52844	5.9629	6.09941	1.73527	6.21537	1.0916	0.550859	0.527753	0.462985	0.557083
	Deferribacteres	0.884731	0.568538	1.13428	0.349078	0.324287	0.0720046	0.212412	0.0990433	0.0240389	0.0837447	0.00242996	0.00468966	0.00252042	0	0	0.138853	0.0167653	0.0155986	0.00472434	1.2246
	Tenericutes	0.582909	0.183324	0.00244457	0.399634	0.0804623	0.00240015	0.00482754	0	0.00184915	0.00220381	0	0.042207	0.0403266	0.00756659	0.0362906	0.0512689	0.00239504	0	0.439363	0
	Other	1.11974	0.837723	0.950937	0.789638	0.555921	0.600038	0.412754	0.749578	0.380924	0.449577	0.201686	0.168828	0.433511	0.121065	0.19355	0.675041	0.390391	0.382166	0.167714	0.240503
	Figure 7e
		Healthy					Control					Triple therapy					Sonodynamic therapy
		Mouse 1	Mouse 2	Mouse 3	Mouse 4	Mouse 5	Mouse 1	Mouse 2	Mouse 3	Mouse 4	Mouse 5	Mouse 1	Mouse 2	Mouse 3	Mouse 4	Mouse 5	Mouse 1	Mouse 2	Mouse 3	Mouse 4	Mouse 5
	Lactobacillus	10.9992	11.8302	23.0523	12.6679	19.6523	29.1019	18.5329	10.3365	9.08301	31.1861	0.221126	0.246207	0.509124	0.602805	0.549198	28.2556	32.2683	45.1787	52.4519	35.3342
	Bacteroides	4.54807	6.74588	2.72569	6.9623	4.9082	2.76498	2.94721	8.23635	3.18978	2.39995	58.6324	47.7994	21.3227	30.5413	36.46	2.86465	3.87996	2.88314	1.53068	5.91685
	Turicibacter	13.5981	5.31177	6.3901	17.4322	9.26779	9.66062	15.3974	8.37366	16.5295	9.60199	0.0874784	0.0539311	0.090735	0.105932	0.142743	5.63531	14.7846	4.52359	0.172438	2.32649
	Enterococcus	0.0668157	0.0649758	0.0904491	0.0457412	0.0902153	0.103207	0.0579304	0.0517727	0.0591727	0.0661142	8.41251	12.165	28.0346	37.1494	28.7809	0.115355	0.172443	0.0597946	0.103935	0.0834397
	Bifidobacterium	2.29708	1.51069	3.42729	2.58558	6.62961	5.38114	3.86203	1.12999	6.49975	6.28085	0.131218	0.138345	0.131062	0.105932	0.0919362	8.38674	5.13257	2.86754	1.60155	1.15343
	Parabacteroides	3.13342	3.73843	1.21495	3.83745	1.27521	1.23128	1.43378	3.86269	1.07251	0.579602	0.153087	0.154759	0.0630104	0.121065	0.130646	1.5637	1.27655	0.902119	0.557472	2.13507
	Clostridium_sensu_stricto	3.76702	2.00961	3.44929	6.15581	3.83537	5.44115	3.42272	2.09342	9.00165	4.23572	0.0899084	0.0914484	0.100817	0.0882768	0.07742	2.81979	4.5362	3.04173	0.0496055	0.525179
	Akkermansia	0.00691196	0.0139234	0.0122228	0.0192595	0.0170678	0.0216014	0.0193101	0.0247608	0.012944	0.00661142	0.0315894	0.0187586	0.0126021	0.0176554	0.03871	0.00640861	0.00958015	0.0155986	13.1148	0.0171788
	Staphylococcus	0.979195	1.00016	1.3274	1.59131	1.57023	0.288018	0.509305	0.29713	0.366131	0.121209	0.371783	0.860553	2.32382	0.90799	1.65001	1.20268	1.79628	1.87183	0.184249	1.42829
	Romboutsia	1.16582	0.631193	1.0365	1.88021	1.24838	0.715246	0.9993	0.540236	1.02997	0.749295	0.0218696	0.028138	0.0378062	0.025222	0.0338712	0.625908	1.23584	3.20031	0.0614164	3.52655
	Flavonifractor	0.458494	0.724016	0.581808	0.325004	0.068271	0.127208	0.463443	0.353405	0.201557	0.312941	0.0364493	0.396276	4.77367	0.143765	0.0362906	0.269162	0.0526908	0.11179	0.0472434	0.986551
	Clostridium_XlVa	0.262655	0.232056	0.114895	0.154076	0.0512033	0.0864055	0.253446	0.272369	0.15163	0.107987	1.31218	3.87835	3.15304	0.59776	0.614521	0.121764	0.0574809	0.0857923	0.134644	0.181604
	Parasutterella	0.511485	0.424663	0.261569	0.300929	0.160925	0.112807	0.130343	0.362409	0.0573235	0.0440762	1.00114	4.40125	3.48573	0.39094	1.50001	0.538324	0.062271	0.0467958	0.0826759	0.0736232
	Ruminococcus	0.995323	0.266865	0.381353	0.705378	0.380367	0.448829	0.190688	1.76252	0.355036	0.365832	0.0242996	0.0211035	0.0428471	0.0201776	0.0314519	1.13646	0.368836	1.69505	0.00944867	0.385295
	Pseudoflavonifractor	0.101375	0.426984	0.134451	0.0481487	0.0146295	0.031202	0.168964	0.0157569	0.0351338	0.0727257	0.177387	0.619035	0.30245	0.191687	0.195969	0.0619499	0.00479007	0.0493956	0.0921245	0.142338
	Lachnospiracea_incertae_sedis	0.117503	0.183324	0.0928936	0.0674082	0.0512033	0.0744048	0.149654	0.144063	0.0850607	0.105783	0.123928	0.363449	0.531808	0.189165	0.225002	0.239255	0.0718511	0.088392	0.0614164	0.0588986
	Escherichia_Shigella	0	0.00232056	0.00244457	0.0072223	0.0048765	0.00720046	0.00241377	0.00900394	0.00924573	0.00440762	0.0826185	0.998898	1.94828	0.902946	4.05003	0.0128172	0	0.00519953	0.0070865	0.00245411
	Clostridium_IV	0.0944635	0.129952	0.0464468	0.0625933	0.0146295	0.0288018	0.0868957	0.126055	0.0573235	0.0749295	0.0996282	0.332966	0.499042	0.151332	0.11613	0.0704947	0.0143702	0.0207981	0.207871	0.176696
	Mucispirillum	0.884731	0.568538	1.13428	0.349078	0.324287	0.0720046	0.212412	0.0990433	0.0240389	0.0837447	0.00242996	0.00468966	0.00252042	0	0	0.138853	0.0167653	0.0155986	0.00472434	1.2246
	Roseburia	0.124415	0.102105	0.0440022	0.10352	0.0536415	0.0984063	0.183446	0.146314	0.0813625	0.130025	0.133648	0.248552	2.0743	0.325363	0.200808	0.0811758	0.0479007	0.10659	0.0401568	0.0638068
	Peptococcus	0.0921595	0.0232056	0.0317794	0.120372	0.0658328	0.0864055	0.207584	0.0270118	0.0443795	0.0374647	0.0267295	0.0304828	0.226837	0.360674	0.331454	0.593865	0.0455057	0.0805927	0.0188973	0.00490822
	Jeotgalicoccus	0.0230399	0.0232056	0.0244457	0.0264818	0.0463268	0.0120008	0.031379	0.0135059	0.0295863	0.00881523	0.00728987	0.0539311	0.115939	0.0353107	0.0653231	0.0234982	0.0407156	0.0311972	0.0118108	0.0122705
	Anaeroplasma	0.582909	0.183324	0.00244457	0.399634	0.0804623	0.00240015	0.00482754	0	0.00184915	0.00220381	0	0.042207	0.0403266	0.00756659	0.0362906	0.0512689	0.00239504	0	0.439363	0
	Sporosarcina	0.00230399	0.00232056	0.00488914	0	0.0048765	0.00960061	0.00482754	0.00225098	0.00369829	0.00440762	0.00971983	0.00703449	0.00756125	0.025222	0.0096775	0.0021362	0.00239504	0.0103991	0.00944867	0.00490822
	unclassified_Porphyromonadaceae	25.2102	32.3765	21.8447	22.4662	18.8014	22.4582	21.6563	41.0692	28.7894	23.7064	0.792166	0.581518	0.347817	0.41364	0.558875	18.7986	13.8721	25.8105	17.4375	36.7503
	unclassified_Lachnospiraceae	3.77854	6.52542	2.161	2.57114	1.37274	3.02899	6.51959	5.10974	2.53703	5.58886	5.50871	16.9344	20.3524	21.3226	13.1735	3.99257	0.780782	1.92383	1.9795	2.88358
	unclassified_Erysipelotrichaceae	14.7663	4.26984	15.7015	9.32399	22.2539	11.3719	17.1715	3.07935	14.6304	8.74251	7.40165	4.25821	0.509124	0.12611	3.69197	11.2322	9.18257	0.0753932	6.57864	0.0883479
	unclassified_Clostridiales	6.51337	15.2206	9.61938	5.55877	4.81067	3.58583	1.83929	5.91109	2.63134	2.09362	0.374213	0.241518	0.494001	0.282486	0.479036	6.94694	7.50605	2.52437	0.53385	1.38166
	unclassified_Ruminococcaceae	0.889339	1.51301	0.782262	0.674082	0.258455	0.662442	0.881025	2.12718	0.754452	0.689792	12.1158	1.81021	3.90412	1.56376	3.16696	1.08092	0.301775	0.262576	0.526763	0.588986
	unclassified_Firmicutes	0.873212	1.2415	1.22717	0.536858	0.441323	0.549635	0.212412	1.46314	0.384622	0.328367	0.0267295	0.0844139	0.264644	0.0756659	0.0508069	0.598137	0.440687	0.249578	0.099211	0.331305
	unclassified_Bacillaceae_2	0.00230399	0.00928225	0.017112	0.0120372	0.0121913	0.00720046	0.00482754	0.00675295	0.0147932	0.00220381	0.00485991	0	0.00756125	0	0.0096775	0.0128172	0.0119752	0.10659	0.0165352	0.0147246
	Other	3.15416	2.69417	3.06305	3.00929	2.23344	2.42896	2.44273	2.95329	2.2763	2.26551	2.58547	3.13504	4.28975	3.20823	3.50083	2.52072	2.02381	2.15521	1.83304	2.19643
	Figure 7f									Figure 7g
			Trial 1		Trial 2							Trial 1		Trial 2
			Log2(Sonodynamic therapy / Healthy)	-Log10(P value)	Log2(Sonodynamic therapy / Healthy)	-Log10(P value)						Log2(Triple therapy / Healthy)	-Log10(P value)	Log2(Triple therapy / Healthy)	-Log10(P value)
		Firmicutes	0.13813	0.26772	0.07026	0.23199					Firmicutes	-0.18104	0.46072	-0.17301	0.50715
		Bacteroidetes	-0.31436	0.35593	-0.24612	0.24731					Bacteroidetes	0.33757	0.48509	0.31435	0.58028
		Actinobacteria	0.41458	0.09588	0.21565	0.18926					Actinobacteria	-4.00264	1.87603	-2.28744	4.23447
		Verrucomicrobia	3.37855	0.45981	7.58491	0.01141					Deferribacteres	1.95258	1.86223	2.32144	2.68332
		Proteobacteria	-3.58625	0.90046	-0.41242	0.12262					Lactobacillus	-5.06903	3.64058	-5.20048	4.8559
		Lactobacillus	1.17169	2.73937	1.30521	3.81421					Bacteroides	2.93861	3.04983	2.91657	4.72749
		Bacteroides	-0.15126	0.86379	-0.61377	0.01408					Turicibacter	-6.85122	2.72248	-6.76216	3.72467
		Turicibacter	-0.83198	0.73442	-0.91788	2.08451					Enterococcus	8.40924	2.52797	8.31123	4.73946
		Enterococcus	3.24754	0.89868	0.59664	1.01439					Bifidobacterium	-5.27398	2.13358	-4.7655	2.42659
		Bifidobacterium	-6.18733	0.12754	0.28087	0.9006					Parabacteroides	-4.4895	2.59371	-4.40907	2.9579
		Parabacteroides	-2.9518	1.16561	-1.0401	0.2912					Clostridium_sensu_stricto	-5.5323	3.31055	-5.41936	2.1065
		Clostridium_sensu_stricto	-8.23088	0.79185	-0.80106	1.40535					Staphylococcus	-0.45204	0.06958	-5.33966	1.90181
		Staphylococcus	0.00393	0.00306	0.48847	0.47836					Romboutsia	-11.0976	3.37087	1.27551	0.3021
		Romboutsia	0.4669	0.32022	-0.57423	0.49665					Flavonifractor	0	0.29369	3.54616	2.75509
		Flavonifractor	0	0.27567	-0.49908	0.2102					Clostridium_XlVa	3.32134	1.48428	2.69951	0.66182
		Clostridium_XlVa	1.08544	0.49663	-0.96261	0.56751					Parasutterella	0.87056	1.34989	8.90379	2.64707
		Parasutterella	0.61614	0.77484	0.77652	0.5656					Escherichia_Shigella	5.34861	1.32386	0	0.97791
		Escherichia_Shigella	-1.21089	0.37766	0	0.04192					unclassified_Porphyromonadaceae	-6.04354	5.15688	-5.4839	5.71471
		unclassified_Porphyromonadaceae	0.19628	0.13137	-0.11911	0.16519					unclassified_Lachnospiraceae	1.83359	2.43283	2.21332	4.7496
		unclassified_Lachnospiraceae	-0.46226	0.4185	-0.49478	0.03781					unclassified_Erysipelotrichaceae	-1.35677	1.78563	-2.0209	2.18881
		unclassified_Erysipelotrichaceae	-1.11342	1.12825	-1.21347	0.0625					unclassified_Clostridiales	-3.38389	2.51419	-4.48972	1.62115
		unclassified_Clostridiales	-0.30472	1.03377	-1.11274	0.072					unclassified_Ruminococcaceae	-4.67141	1.01517	2.44314	0.34196
		unclassified_Ruminococcaceae	-1.17381	0.50893	-0.54527	0.23214
	Figure 7h									Figure 7i
			Trial 1		Trial 2							Trial 1		Trial 2
			Log2(Sonodynamic therapy / Control)	-Log10(P value)	Log2(Sonodynamic therapy / Control)	-Log10(P value)						Log2(Triple therapy / Control)	-Log10(P value)	Log2(Triple therapy / Control)	-Log10(P value)
		Firmicutes	0.16213	0.28585	0.09944	0.29462					Firmicutes	-0.15704	0.31357	-0.14383	0.32527
		Bacteroidetes	-0.38284	0.36172	-0.29682	0.28088					Bacteroidetes	0.26908	0.33884	0.26365	0.41502
		Actinobacteria	0.4731	0.20041	-0.25415	0.14724					Actinobacteria	-3.94412	2.46739	-2.75724	3.37564
		Verrucomicrobia	3.49419	0.45912	7.30741	0.02715					Deferribacteres	4.15016	1.96242	2.64823	3.00266
		Proteobacteria	-1.38866	0.16977	-0.08563	0.63994					Lactobacillus	-5.26259	2.51373	-5.50172	4.41142
		Lactobacillus	0.97813	1.75732	1.00397	2.4159					Bacteroides	3.36067	3.13331	3.33038	4.85075
		Bacteroides	0.2708	0.14457	-0.19996	0.30106					Turicibacter	-6.7704	3.96419	-6.97751	3.14994
		Turicibacter	-0.75116	1.18145	-1.13323	1.75652					Enterococcus	8.3239	2.5284	8.40457	4.73995
		Enterococcus	3.1622	1.00891	0.68998	1.3458					Bifidobacterium	-5.29998	2.72927	-5.29917	2.01425
		Bifidobacterium	-6.21334	0.19255	-0.25281	0.33625					Parabacteroides	-3.39226	1.5208	-3.68927	4.3665
		Parabacteroides	-1.85456	0.22345	-0.3203	0.30843					Clostridium_sensu_stricto	-5.78214	2.42945	-5.81096	1.71997
		Clostridium_sensu_stricto	-8.48072	0.98302	-1.19265	1.11306					Staphylococcus	-0.35089	1.50107	-4.79492	2.36599
		Staphylococcus	0.10507	1.874	1.03321	0.69775					Romboutsia	-10.9382	4.52733	1.8699	0.49485
		Romboutsia	0.62627	0.65003	0.02017	0.9876					Flavonifractor	0	0.37469	3.47485	2.35161
		Flavonifractor	0	0.0032	-0.57039	0.208					Clostridium_XlVa	3.13996	1.47304	3.97932	2.47654
		Clostridium_XlVa	0.90406	0.66423	0.3172	0.35636					Parasutterella	5.20368	1.51866	7.9167	2.52924
		Parasutterella	4.94926	0.06266	-0.21057	0.08773					Escherichia_Shigella	4.19507	1.32079	0	1.34618
		Escherichia_Shigella	-2.36444	0.14136	0	0.3912					unclassified_Porphyromonadaceae	-6.42693	4.15517	-5.67761	3.44272
		unclassified_Porphyromonadaceae	-0.18711	0.41674	-0.31282	0.0795					unclassified_Lachnospiraceae	2.69807	2.20063	1.78418	5.79712
		unclassified_Lachnospiraceae	0.40223	1.36955	-0.92392	0.68903					unclassified_Erysipelotrichaceae	-1.42314	1.63654	-1.76765	1.81361
		unclassified_Erysipelotrichaceae	-1.17978	0.86683	-0.96022	0.11832					unclassified_Clostridiales	-2.30738	2.30301	-3.0985	1.57086
		unclassified_Clostridiales	0.77179	0.13305	0.27848	0.06897					unclassified_Ruminococcaceae	-4.15402	0.94185	2.15197	0.30541
		unclassified_Ruminococcaceae	-0.65642	0.76188	-0.83644	0.19676

## Sheet: Figure 8
	Figure 8b										Figure 8C
		Healthy	Control	Triple therapy	US	Ver-PLGA@Lecithin	Ver-PLGA@Lecithin + US					Healthy	Control	Triple therapy	US	Ver-PLGA@Lecithin	Ver-PLGA@Lecithin + US
	Mouse 1	22.5167	12.7019	19.2996	20.4911	16.7478	20.2715				Mouse 1	11.2864	8.0127	8.08159	9.52386	4.63228	7.25116
	Mouse 2	21.8551	15.2037	19.2458	21.3462	18.7625	20.0547				Mouse 2	11.0284	7.53601	8.3942	9.43206	4.49548	6.87093
	Mouse 3	27.5067	18.0703	21.3339	16.9081	22.1027	19.6226				Mouse 3	11.2465	7.87552	8.30694	9.96995	4.69324	6.9531
	Mouse 4	29.9485	18.2033	20.8696	16.5935	19.8385	19.1921				Mouse 4	12.7954	9.65302	7.58663	9.41579	4.40455	8.168
	Mouse 5	21.9376	18.0172	21.0605	16.8556	19.7575	19.7035				Mouse 5	12.3924	9.21331	7.05206	8.4292	4.17809	7.67123
	Average	24.7529	16.4393	20.3619	18.4389	19.4418	19.7689				Average	11.7498	8.45811	7.88428	9.35417	4.48073	7.38289
	SD	3.73839	2.43703	1.00806	2.2869	1.94014	0.416121				SD	0.706378	0.822948	0.50175	0.50466	0.182063	0.482433
	Figure 8d										Figure 8e
		Healthy	Control	Triple therapy	US	Ver-PLGA@Lecithin	Ver-PLGA@Lecithin + US					Healthy	Control	Triple therapy	US	Ver-PLGA@Lecithin	Ver-PLGA@Lecithin + US
	Mouse 1	179.646	184.714	236.987	185.714	218.073	172.54				Mouse 1	26.3705	19.7253	19.4857	20.2455	19.5617	16.9842
	Mouse 2	174.153	190.921	258.521	159.42	234.401	139.016				Mouse 2	26.3355	19.6786	19.5617	20.2338	19.6143	17.0719
	Mouse 3	192.217	191.158	225.943	179.713	227.118	144.301				Mouse 3	26.2653	19.7019	19.5617	20.1987	19.6143	17.066
	Mouse 4	198.249	221.421	248.95	215.543	173.299	106.069				Mouse 4	22.1333	17.6096	20.3741	20.0935	17.1128	18.1005
	Mouse 5	200.267	182.528	185.74	188.553	190.731	168.491				Mouse 5	22.1975	17.6154	20.4559	20.1461	17.1479	18.1707
	Average	188.906	194.148	231.228	185.789	208.724	146.083				Average	24.6604	18.8662	19.8878	20.1835	18.6102	17.4787
	SD	11.5189	15.7097	28.2368	20.1569	25.8057	26.7223				SD	2.27807	1.14454	0.48311	0.0634341	1.35113	0.601201
	Figure 8f										Figure 8g
		Healthy	Control	Triple therapy	US	Ver-PLGA@Lecithin	Ver-PLGA@Lecithin + US					Healthy	Control	Triple therapy	US	Ver-PLGA@Lecithin	Ver-PLGA@Lecithin + US
	Mouse 1	9.26	9.38	9.5	9.55	9.52	9.51				Mouse 1	128	130	129	131	130	130
	Mouse 2	9.31	9.43	9.45	9.39	9.49	9.6				Mouse 2	127	129	128	129	131	127
	Mouse 3	9.28	9.51	9.32	9.36	9.61	9.58				Mouse 3	128	127	126	127	128	129
	Mouse 4	9.24	9.62	9.38	9.29	9.58	9.52				Mouse 4	127	131	129	126	132	128
	Mouse 5	9.53	9.58	9.54	9.47	9.63	9.48				Mouse 5	128	130	128	128	131	129
	Average	9.324	9.504	9.438	9.412	9.566	9.538				Average	127.6	129.4	128	128.2	130.4	128.6
	SD	0.11803	0.10015	0.08899	0.1006	0.05941	0.0502				SD	0.547723	1.51658	1.22474	1.92354	1.51658	1.14018
	Figure 8h										Figure 8i
		Healthy	Control	Triple therapy	US	Ver-PLGA@Lecithin	Ver-PLGA@Lecithin + US					Healthy	Control	Triple therapy	US	Ver-PLGA@Lecithin	Ver-PLGA@Lecithin + US
	Mouse 1	4.65	5.85	4.94	6.03	5.78	4.61				Mouse 1	0.1	0.26	0.09	0.25	0.19	0.04
	Mouse 2	4.71	5.91	4.89	5.91	5.95	4.58				Mouse 2	0.08	0.29	0.04	0.19	0.23	0.1
	Mouse 3	4.85	5.96	4.86	5.96	5.71	4.83				Mouse 3	0.1	0.31	0.02	0.31	0.18	0.05
	Mouse 4	4.44	6.05	4.66	5.89	5.69	4.75				Mouse 4	0.06	0.34	0.11	0.26	0.21	0.08
	Mouse 5	4.57	6.1	4.73	5.91	5.84	4.65				Mouse 5	0	0.28	0.06	0.24	0.24	0.09
	Average	4.644	5.974	4.816	5.94	5.794	4.684				Average	0.068	0.296	0.064	0.25	0.21	0.072
	SD	0.153232	0.101637	0.116748	0.0565685	0.105499	0.103827				SD	0.0414729	0.0304959	0.0364692	0.0430116	0.0254951	0.0258844
	Figure 8j										Figure 8k
		Healthy	Control	Triple therapy	US	Ver-PLGA@Lecithin	Ver-PLGA@Lecithin + US					Healthy	Control	Triple therapy	US	Ver-PLGA@Lecithin	Ver-PLGA@Lecithin + US
	Mouse 1	3.37	4.3	3.92	4.64	4.45	3.76				Mouse 1	0.6	0.66	0.49	0.61	0.6	0.56
	Mouse 2	3.28	4.52	3.84	4.48	4.53	3.92				Mouse 2	0.69	0.62	0.52	0.63	0.62	0.55
	Mouse 3	3.31	4.3	3.95	4.37	4.52	3.56				Mouse 3	0.61	0.6	0.55	0.58	0.66	0.56
	Mouse 4	3.29	4.31	3.88	4.64	4.43	3.34				Mouse 4	0.63	0.59	0.54	0.55	0.65	0.49
	Mouse 5	3.41	4.51	3.69	4.52	4.56	3.21				Mouse 5	0.64	0.58	0.51	0.61	0.61	0.58
	Average	3.332	4.388	3.856	4.53	4.498	3.558				Average	0.634	0.61	0.522	0.596	0.628	0.548
	SD	0.055857	0.11606	0.101637	0.114455	0.0554076	0.291753				SD	0.0350714	0.0316228	0.0238747	0.031305	0.0258844	0.0342053
	Figure 8l										Figure 8m
		Healthy	Control	Triple therapy	US	Ver-PLGA@Lecithin	Ver-PLGA@Lecithin + US					Healthy	Control	Triple therapy	US	Ver-PLGA@Lecithin	Ver-PLGA@Lecithin + US
	Mouse 1	0.58	0.62	0.44	0.61	0.68	0.38				Mouse 1	1092	1524	1298	1541	1519	1295
	Mouse 2	0.51	0.67	0.39	0.68	0.63	0.39				Mouse 2	1094	1528	1289	1518	1535	1299
	Mouse 3	0.46	0.69	0.41	0.63	0.64	0.45				Mouse 3	1100	1516	1284	1524	1521	1286
	Mouse 4	0.49	0.64	0.48	0.66	0.59	0.47				Mouse 4	1104	1521	1293	1526	1511	1291
	Mouse 5	0.55	0.66	0.42	0.67	0.6	0.41				Mouse 5	1098	1532	1281	1528	1526	1288
	Average	0.518	0.656	0.428	0.65	0.628	0.42				Average	1097.6	1524.2	1289	1527.4	1522.4	1291.8
	SD	0.0476445	0.0270185	0.0342053	0.0291548	0.0356371	0.0387298				SD	4.77493	6.18061	6.81909	8.47349	8.87694	5.26308

## Sheet:  Figure 9
	Figure 9b									Figure 9c									Figure 9d									Figure 9e
		Healthy	Control	Triple therapy	US	Ver-PLGA@Lecithin	Ver-PLGA@Lecithin + US				Healthy	Control	Triple therapy	US	Ver-PLGA@Lecithin	Ver-PLGA@Lecithin + US				Healthy	Control	Triple therapy	US	Ver-PLGA@Lecithin	Ver-PLGA@Lecithin + US				Healthy	Control	Triple therapy	US	Ver-PLGA@Lecithin	Ver-PLGA@Lecithin + US
	Mouse 1	646	599	1308	906	611	445			Mouse 1	501.945	639.644	748.058	874.414	696.278	591.1			Mouse 1	358.157	382.148	844.526	411.592	288.364	401.778			Mouse 1	471.816	626.305	960.334	626.305	606.472	584.551
	Mouse 2	581	556	1347	839	653	486			Mouse 2	608.9	569.256	1049.84	710.841	507.767	553.884			Mouse 2	420.316	374.515	950.305	385.42	365.791	365.791			Mouse 2	605.428	556.367	776.618	553.24	540.71	545.929
	Mouse 3	567	607	1292	1071	742	396			Mouse 3	527.994	540.939	828.155	576.537	538.511	508.576			Mouse 3	391.963	383.239	739.836	290.545	329.804	345.071			Mouse 3	503.132	525.052	796.451	556.367	515.658	533.403
	Average	598	587	1315	938	668	442			Mouse 4	611.327	498.867	1132.36	646.116	626.699	567.638			Mouse 4	390.872	378.877	841.254	302.541	305.812	304.722			Mouse 4	603.34	471.816	892.484	657.62	629.436	653.445
	SD	34.419	22.3954	23.0988	97.4896	54.6158	36.7907			Mouse 5	643.689	547.411	875.89	795.793	544.984	513.43			Mouse 5	450.851	407.23	746.38	450.851	362.519	318.899			Mouse 5	583.507	517.745	985.386	650.313	543.841	587.683
										Average	578.771	559.223	926.861	720.74	582.848	546.926			Average	402.432	385.202	824.46	368.19	330.458	347.252			Average	553.445	539.457	882.255	608.769	567.223	581.002
										SD	54.1527	46.2274	142.594	105.555	69.0303	31.6904			SD	31.2016	11.4249	77.1744	62.2124	30.5157	34.4505			SD	55.2996	51.1521	76.7665	45.2754	43.1732	41.9546

## Sheet: Supplementary Figure 1
			Supplementary Figure 1 b
			PLGA nanoparticle						Supplementary Figure 1 d
									Coating degree	Counts
									0	25		Insert panal
									0-20	5		≥80% Coating	64.7
									20-40	23		＜80 Coating	35.3
									40-60	24
									60-80	13
									80-100	14
									100	149
									Supplementary Figure 1 e
									Hydrodynamic diameter (nm)					Zeta potential (mV)
			Supplementary Figure 1 c							PLGA	Lecithin vesicle	PLGA@Lecithin			PLGA	Lecithin vesicle	PLGA@Lecithin
			PLGA@Lecithin						trial 1	146.4	178.5	169.4		trial 1	-25.6	-33.6	-30.6
									trial 2	157.2	161.6	172.8		trial 2	-29.8	-31.2	-31.1
									trial 3	149.7	183.7	161.2		trial 3	-27.7	-29.8	-29.2
									Average	151.1	174.6	167.8		Average	-27.7	-31.5333	-30.3
									SD	4.51885	9.43433	4.86895		SD	1.71464	1.56915	0.804156

## Sheet: Supplementary Figure 2
	Supplementary Figure 2b					Supplementary Figure 2c						Supplementary Figure 2d
						Hydrodynamic diameter (nm)						Zeta potential (mV)
							PLGA-PEG						PLGA-PEG
						trial 1	206.2					trial 1	-38.5
						trial 2	188.4					trial 2	-35.2
						trial 3	197.9					trial 3	-33.6
						Average	197.5					Average	-35.7667
						SD	7.27232					SD	2.04015

[truncated: 24 more sheets: Supplementary Figure 3, Supplementary Figure 4, Supplementary Figure 5, Supplementary Figure 6, Supplementary Figure 8, Supplementary Figure 9, Supplementary Figure 10, Supplementary Figure 11, Supplementary Figure 12, Supplementary Figure 13, Supplementary Figure 14, Supplementary Figure 15, Supplementary Figure 16, Supplementary Figure 17, Supplementary Figure 18, Supplementary Figure 19, Supplementary Figure 20, Supplementary Figure 21, Supplementary Figure 22, Supplementary Figure 23 …]
